# Supplementary material for: Prognostic and predictive value of PDL1 expression in breast cancer
Source: Oncotarget. 2014 Dec 31;6(7):5449–64. doi: 10.18632/oncotarget.3216 (PMC4467160; doi:10.18632/oncotarget.3216)
Supplement: Supplementary file 2 [file oncotarget-06-5449-s002.xlsx]

## Sheet: Table S2
Supplementary Table 1: List of PDL1 probe sets analyzed
Technological platform		Probe set ID	Blastn / CD274 (3 transcripts)			Number of corresponding data sets	Number of corresponding breast cancer samples*
			Query Cover	Identity	Specificity
Affymetrix, U133+2.0	Oligo-array, 25-mers	227458_AT	1	1	1	12	2142
Affymetrix, X3P	Oligo-array, 25-mers	G10567621_3P_AT	1	1	1	1	125
Illumina HT12	Oligo-array, 50-mers	ILMN_1701914	1	1	1	1	1992
Agilent, 44K, 4x44K, 244K	Oligo-array, 60-mers	A_23_P338479	1	1	1	2	734
* identity of the probe set unavailable for 3 data sets (461 samples)
