# Supplementary material for: Prognostic and predictive value of PDL1 expression in breast cancer
Source: Oncotarget. 2014 Dec 31;6(7):5449–64. doi: 10.18632/oncotarget.3216 (PMC4467160; doi:10.18632/oncotarget.3216)
Supplement: Supplementary file 3 [file oncotarget-06-5449-s003.xlsx]

## Sheet: Feuil1
Supplementary Table 2: List of breast cancer data sets included
		Expression			aCGH
Reference	Source of data	Technological platform	N° of probe sets	N	Technological platform	N° of probe sets	N
van't Veer et al., Nature 2002	http://www.rii.com/publications/2002/vantveer.html	Stanford, Hu25k 60mer	25K	117
Expression Project in Oncology	GEO database GSE2109	Affymetrix U133 Plus 2.0	54K	342
Ivshina et al., Cancer Res 2006	GEO database GSE4922, GSE1456	Affymetrix U133 A+B	2x22K	448
Bonnefoi et al., Lancet Oncol 2007	GEO database GSE6861, GSE4779	Affymetrix X3P	22K	125
Hoeflich et al., Clin Cancer Res 2009	GEO database GSE12763	Affymetrix U133 Plus 2.0	54K	30
Marty et al., Breast Cancer Res 2008	GEO database GSE13787	Affymetrix U133 Plus 2.0	54K	23
Bos et al., Nature 2009	GEO database GSE12276	Affymetrix U133 Plus 2.0	54K	204
Barry et al., J Clin Oncol 2010	GEO database GSE23593	Affymetrix U133 Plus 2.0	54K	50
Korde et al., Breast Cancer Res Treat 2010	GEO database GSE18728	Affymetrix U133 Plus 2.0	54K	61
Silver et al., J Clin Oncol 2010	GEO database GSE18864	Affymetrix U133 Plus 2.0	54K	84
Jönsson et al., Breast Cancer Research 2010	GEO database GSE22133	SWEGENE H_v2.1.1	55K	344	SWEGENE_BAC	33K	346
Chen et al., Breast Cancer Res Treat 2010	GEO database GSE10780	Affymetrix U133 Plus 2.0	54K	42
Desmedt et al., J Clin Oncol 2011	GEO database GSE16446	Affymetrix U133 Plus 2.0	54K	120
Guedj et al., Oncogene 2012	Array Express E-MTAB-365	Affymetrix U133 Plus 2.0	54K	452
The Cancer Genome Atlas Network, Nature 2012	TCGA Data Portal (https://tcga-data.nci.nih.gov/tcga/)	Agilent custom 244K	244K	533	Affymetrix SNP 6.0	2M	488
Ellis et al., Nature 2012	GEO database GSE35191	Agilent-014850 Whole Human Genome Microarray 4x44K G4112F	4x44K	201	Agilent-014693 Human Genome CGH Microarray 244A	244K	124
Curtis et al., Nature 2012	EGA database EGAS00000000083	Illumina HT 12	48K	1992	Affymetrix SNP 6.0	2M	1982
IPC series	GEO database GSE31448, GSE23720 & Array Express E-MTAB-1861	Affymetrix U133 Plus 2.0	54K	286	Agilent-014693 Human Genome CGH Microarray 244A	244K	200
Total				5454			3140
N: number of primary non metastatic non inflammatory breast cancer samples
