# Supplementary material for: Prognostic and predictive value of PDL1 expression in breast cancer
Source: Oncotarget. 2014 Dec 31;6(7):5449–64. doi: 10.18632/oncotarget.3216 (PMC4467160; doi:10.18632/oncotarget.3216)
Supplement: Supplementary file 4 [file oncotarget-06-5449-s004.xlsx]

## Sheet: Table S3
Supplementary Table 3 : Patients and tumor characteristics
	All (N=5454)	Luminal A (N=1515)	Luminal B (N=1243)	Basal (N=1205)	ERBB2-enriched (N=841)	Normal-like (N=650)
Age (years)
≤50	1288 (29%)	289 (23%)	184 (18%)	439 (44%)	192 (27%)	184 (34%)
>50	3207 (71%)	947 (77%)	839 (82%)	554 (56%)	510 (73%)	357 (66%)
Pathological type
DUC	2869 (81%)	696 (75%)	754 (85%)	628 (84%)	515 (92%)	276 (67%)
LOB	274 (8%)	91 (10%)	55 (6%)	27 (4%)	23 (4%)	78 (19%)
MED	56 (2%)	2 (0%)	1 (0%)	48 (6%)	4 (1%)	1 (0%)
MIX	120 (3%)	55 (6%)	29 (3%)	12 (2%)	4 (1%)	20 (5%)
Other	221 (6%)	85 (9%)	49 (6%)	31 (4%)	16 (3%)	40 (10%)
Pathological axillary lymph node status, pN
Negative	2003 (51%)	605 (56%)	439 (48%)	445 (51%)	257 (42%)	257 (53%)
Positive	1957 (49%)	470 (44%)	479 (52%)	425 (49%)	352 (58%)	231 (47%)
Pathological tumor size, pT
pT1	1307 (41%)	455 (51%)	263 (35%)	235 (34%)	158 (32%)	196 (50%)
pT2-T4	1905 (59%)	435 (49%)	486 (65%)	460 (66%)	331 (68%)	193 (50%)
SBR grade
1	475 (11%)	300 (26%)	50 (5%)	18 (2%)	14 (2%)	93 (17%)
2	1768 (41%)	651 (57%)	474 (49%)	141 (15%)	201 (31%)	301 (56%)
3	2018 (47%)	200 (17%)	443 (46%)	786 (83%)	442 (67%)	147 (27%)
ER status
Negative	1652 (30%)	76 (5%)	21 (2%)	1004 (83%)	423 (50%)	128 (20%)
Positive	3802 (70%)	1439 (95%)	1222 (98%)	201 (17%)	418 (50%)	522 (80%)
PR status
Negative	2601 (48%)	335 (22%)	432 (35%)	1004 (84%)	614 (74%)	216 (34%)
Positive	2798 (52%)	1163 (78%)	803 (65%)	188 (16%)	218 (26%)	426 (66%)
ERBB2 status
Negative	4759 (87%)	1432 (95%)	1179 (95%)	1138 (94%)	409 (49%)	601 (92%)
Positive	695 (13%)	83 (5%)	64 (5%)	67 (6%)	432 (51%)	49 (8%)
Molecular subtypes
Luminal A	1515 (28%)	1515 (100%)	0 (0%)	0 (0%)	0 (0%)	0 (0%)
Luminal B	1243 (23%)	0 (0%)	1243 (100%)	0 (0%)	0 (0%)	0 (0%)
Basal	1205 (22%)	0 (0%)	0 (0%)	1205 (100%)	0 (0%)	0 (0%)
ERBB2-enriched	841 (15%)	0 (0%)	0 (0%)	0 (0%)	841 (100%)	0 (0%)
Normal-like	650 (12%)	0 (0%)	0 (0%)	0 (0%)	0 (0%)	650 (100%)
Metastatic relapse
No	642 (59%)	224 (67%)	95 (52%)	154 (55%)	73 (47%)	96 (73%)
Yes	438 (41%)	108 (33%)	87 (48%)	125 (45%)	82 (53%)	36 (27%)
5-year MFS (%[95CI])	61% [0.58-0.64]	73% [0.68-0.78]	55% [0.48-0.63]	53% [0.47-0.6]	44% [0.36-0.53]	77% [0.7-0.85]
Death of breast cancer
No	2848 (75%)	890 (85%)	643 (72%)	559 (72%)	378 (63%)	378 (83%)
Yes	930 (25%)	163 (15%)	251 (28%)	219 (28%)	222 (37%)	75 (17%)
5-year OSS (%[95CI])	82% [0.81-0.84]	93% [0.92-0.95]	82% [0.8-0.85]	73% [0.7-0.76]	69% [0.65-0.73]	90% [0.87-0.93]
Pathological complete response, pCR
No	189 (71%)	37 (73%)	8 (62%)	99 (73%)	27 (68%)	18 (72%)
Yes	76 (29%)	14 (27%)	5 (38%)	37 (27%)	13 (32%)	7 (28%)
N, number of cases available; DUC, ductal carcinoma, LOB, lobular carcinoma, MIX, mixed; MED, medullary carcinoma; MFS, metastasis-free survival; OSS, overall specific survival
