# Supplementary material for: Prognostic and predictive value of PDL1 expression in breast cancer
Source: Oncotarget. 2014 Dec 31;6(7):5449–64. doi: 10.18632/oncotarget.3216 (PMC4467160; doi:10.18632/oncotarget.3216)
Supplement: Supplementary file 5 [file oncotarget-06-5449-s005.xlsx]

## Sheet: Table S4
Supplementary Table 4: PDL1 expression and immune response-related gene expression signatures
	N	PDL1 expression level [95CI]	p-value
Stroma metagene (Bianchini et al.)			<1E-04
Low*	1785	-0.26 [-3.26-6.52]
Intermediate*	1769	0.09 [-2.56-9.72]
High*	1898	0.66 [-7.86-13.22]
Immune kinases metagene (Sabatier et al.)			<1E-04
Low*	4596	-0.06 [-7.86-13.22]
High*	858	1.41 [-1.97-9.8]
Immune response module (Teschendorff et al.)			<1E-04
Low*	2558	0.01 [-3.26-9.98]
High*	2838	0.32 [-7.86-13.22]
LCK metagene (Rody et al.)			<1E-04
Low*	4020	-0.16 [-7.86-13.22]
High*	1434	1.12 [-1.97-9.8]
IFNα biological pathway			2.08e-185
Non-activated	2821	-0.35 [-7.86-9.98]
Activated	2633	0.44 [-2.46-13.22]
IFNγ biological pathway			1.07e-260
Non-activated	2719	-0.43 [-7.86-6.14]
Activated	2735	0.5 [-2.8-13.22]
STAT3 biological pathway			4.9e-41
Non-activated	2930	-0.19 [-3.26-9.8]
Activated	2524	0.18 [-7.86-13.22]
TNFα biological pathway			8.26e-229
Non-activated	2911	-0.38 [-3.26-6.52]
Activated	2543	0.53 [-7.86-13.22]
N, number of cases available; *, metagene or module score, reflecting the level of immune infiltrate; p-values: t-test or ANOVA
