# Supplementary material for: Prognostic and predictive value of PDL1 expression in breast cancer
Source: Oncotarget. 2014 Dec 31;6(7):5449–64. doi: 10.18632/oncotarget.3216 (PMC4467160; doi:10.18632/oncotarget.3216)
Supplement: Supplementary file 6 [file oncotarget-06-5449-s006.xlsx]

## Sheet: Table S5
Supplementary Table 5. List of 359 genes differentially expressed between breast cancers with versus without PDL1 upregulation.
ID	Representative Public ID	UniGene ID	Gene Title	Gene Symbol	Chromosomal Location	Entrez Gene ID	Ratio fold (log2)	t	P.value	Q. value	Expression status
227458_at	AI608902	Hs.521989	CD274 molecule	CD274	chr9p24	29126	2.02282	32.0584	1.17028e-118	4.12955e-114	up PDL1-up vs -no up
238581_at	BG271923	Hs.513726	guanylate binding protein 5	GBP5	chr1p22.2	115362	2.08214	24.1827	1.29381e-83	2.28273e-79	up PDL1-up vs -no up
206513_at	NM_004833	Hs.281898	absent in melanoma 2	AIM2	chr1q22	9447	1.51301	22.9829	4.38529e-78	5.15812e-74	up PDL1-up vs -no up
210029_at	M34455	Hs.840	indoleamine 2,3-dioxygenase 1	IDO1	chr8p12-p11	3620	2.45103	22.5077	6.91484e-76	6.1001e-72	up PDL1-up vs -no up
236341_at	AI733018	Hs.247824	cytotoxic T-lymphocyte-associated protein 4	CTLA4	chr2q33	1493	1.35974	22.1702	2.52231e-74	1.78009e-70	up PDL1-up vs -no up
205692_s_at	NM_001775	Hs.479214	CD38 molecule	CD38	chr4p15	952	1.81166	21.6191	9.02207e-72	5.30603e-68	up PDL1-up vs -no up
235175_at	BG260886	Hs.409925	guanylate binding protein 4	GBP4	chr1p22.2	115361	1.55244	21.5369	2.16814e-71	1.09296e-67	up PDL1-up vs -no up
207777_s_at	NM_007237	Hs.632549	SP140 nuclear body protein	SP140	chr2q37.1	11262	1.32804	21.4723	4.3217e-71	1.90625e-67	up PDL1-up vs -no up
211339_s_at	D13720	Hs.558348	IL2-inducible T-cell kinase	ITK	chr5q31-q32	3702	1.81922	21.3308	1.95615e-70	7.66964e-67	up PDL1-up vs -no up
206181_at	NM_003037	Hs.523660	signaling lymphocytic activation molecule family member 1	SLAMF1	chr1q23.3	6504	1.22298	21.2216	6.27627e-70	2.01337e-66	up PDL1-up vs -no up
220485_s_at	NM_018556	Hs.590883	signal-regulatory protein gamma	SIRPG	chr20p13	55423	1.12356	21.0462	4.08166e-69	1.20025e-65	up PDL1-up vs -no up
229437_at	BG231961	Hs.697120	MIR155 host gene (non-protein coding)	MIR155HG	---	114614	1.7014	21.0007	6.63596e-69	1.80125e-65	up PDL1-up vs -no up
237753_at	AW504569	Hs.210546	interleukin 21 receptor	IL21R	chr16p11	50615	1.39117	20.8894	2.17636e-68	5.48551e-65	up PDL1-up vs -no up
210164_at	J03189	Hs.1051	granzyme B (granzyme 2, cytotoxic T-lymphocyte-associated serine esterase 1)	GZMB	chr14q11.2	3002	2.12359	20.6652	2.37997e-67	5.59879e-64	up PDL1-up vs -no up
228869_at	AI081246	Hs.715778	sorting nexin 20	SNX20	chr16q12.1	124460	1.41993	20.5526	7.92e-67	1.64396e-63	up PDL1-up vs -no up
210163_at	AF030514	Hs.632592	chemokine (C-X-C motif) ligand 11	CXCL11	chr4q21.2	6373	2.87177	20.3592	6.22987e-66	1.2213e-62	up PDL1-up vs -no up
205569_at	NM_014398	Hs.518448	lysosomal-associated membrane protein 3	LAMP3	chr3q26.3-q27	27074	2.56636	20.274	1.54477e-65	2.86896e-62	up PDL1-up vs -no up
214617_at	AI445650	Hs.2200	perforin 1 (pore forming protein)	PRF1	chr10q22	5551	1.3142	20.1433	6.22857e-65	1.09894e-61	up PDL1-up vs -no up
207651_at	NM_013308	Hs.549152	G protein-coupled receptor 171	GPR171	chr3q25.1	29909	1.89511	20.1307	7.11741e-65	1.19596e-61	up PDL1-up vs -no up
236782_at	AI129628	Hs.440508	sterile alpha motif domain containing 3	SAMD3	chr6q23.1	154075	1.30332	20.0796	1.22701e-64	1.96807e-61	up PDL1-up vs -no up
206991_s_at	NM_000579	Hs.450802	chemokine (C-C motif) receptor 5	CCR5	chr3p21.31	1234	1.37296	19.9384	5.52503e-64	8.4766e-61	up PDL1-up vs -no up
217143_s_at	X06557	Hs.74647	T cell receptor delta locus	TRD@	chr14q11.2	6964	1.60973	19.8336	1.68761e-63	2.48128e-60	up PDL1-up vs -no up
1559263_s_at	BG397809	Hs.632618	peptidylprolyl isomerase (cyclophilin)-like 4	ZC3H12D	chr6q25.1	340152	1.35603	19.7961	2.51509e-63	3.55e-60	up PDL1-up vs -no up
37145_at	M85276	Hs.105806	granulysin	GNLY	chr2p11.2	10578	1.63067	19.7703	3.31023e-63	4.49262e-60	up PDL1-up vs -no up
210031_at	J04132	Hs.156445	CD247 molecule	CD247	chr1q22-q23	919	1.48751	19.7382	4.65941e-63	6.0895e-60	up PDL1-up vs -no up
222838_at	AL121985	Hs.517265	SLAM family member 7	SLAMF7	chr1q23.1-q24.1	57823	2.19011	19.5988	2.0561e-62	2.5912e-59	up PDL1-up vs -no up
220577_at	NM_025006	---	GTPase, very large interferon inducible pseudogene 1	GVINP1	chr11p15.4	387751	1.16579	19.4314	1.2202e-61	1.48473e-58	up PDL1-up vs -no up
217147_s_at	AJ240085	Hs.138701	T cell receptor associated transmembrane adaptor 1	TRAT1	chr3q13	50852	1.28148	19.2374	9.58579e-61	1.12751e-57	up PDL1-up vs -no up
204852_s_at	NM_002832	Hs.402773	protein tyrosine phosphatase, non-receptor type 7	PTPN7	chr1q32.1	5778	1.16017	19.165	2.06864e-60	2.35471e-57	up PDL1-up vs -no up
235229_at	AI694413	Hs.332649	---	---	---	---	2.12084	19.1329	2.90805e-60	3.20676e-57	up PDL1-up vs -no up
231093_at	BF514552	Hs.292449	Fc receptor-like 3	FCRL3	chr1q21-q22	115352	1.7511	19.1151	3.51362e-60	3.75712e-57	up PDL1-up vs -no up
202307_s_at	NM_000593	Hs.352018	transporter 1, ATP-binding cassette, sub-family B (MDR/TAP)	TAP1	chr6p21.3	6890	1.45185	18.9415	2.21729e-59	2.23547e-56	up PDL1-up vs -no up
204116_at	NM_000206	Hs.84	interleukin 2 receptor, gamma	IL2RG	chrXq13.1	3561	1.70178	18.8698	4.74521e-59	4.65122e-56	up PDL1-up vs -no up
228167_at	AW574798	Hs.659147	kelch-like 6 (Drosophila)	KLHL6	---	89857	1.48823	18.6594	4.40907e-58	4.12117e-55	up PDL1-up vs -no up
226474_at	AA005023	Hs.528836	NLR family, CARD domain containing 5	NLRC5	chr16q13	84166	1.50623	18.6588	4.43802e-58	4.12117e-55	up PDL1-up vs -no up
219385_at	NM_020125	Hs.438683	SLAM family member 8	SLAMF8	chr1q23.2	56833	1.13038	18.6031	7.99701e-58	7.23565e-55	up PDL1-up vs -no up
205804_s_at	NM_025228	Hs.147434	TRAF3 interacting protein 3	TRAF3IP3	chr1q32	80342	1.10287	18.5871	9.47066e-58	8.35478e-55	up PDL1-up vs -no up
236295_s_at	AA694067	Hs.592091	NLR family, CARD domain containing 3	NLRC3	chr16p13.3	197358	1.70967	18.4417	4.40952e-57	3.53634e-54	up PDL1-up vs -no up
205671_s_at	NM_002120	Hs.1802	major histocompatibility complex, class II, DO beta	HLA-DOB	chr6p21.3	3112	1.35285	18.4364	4.66631e-57	3.65486e-54	up PDL1-up vs -no up
202531_at	NM_002198	Hs.436061	interferon regulatory factor 1	IRF1	chr5q31.1	3659	1.09354	18.3707	9.34055e-57	7.01276e-54	up PDL1-up vs -no up
203915_at	NM_002416	Hs.77367	chemokine (C-X-C motif) ligand 9	CXCL9	chr4q21	4283	2.90959	18.3521	1.1371e-56	8.35937e-54	up PDL1-up vs -no up
210116_at	AF072930	Hs.349094	SH2 domain containing 1A	SH2D1A	chrXq25	4068	1.37514	18.3322	1.4032e-56	1.0105e-53	up PDL1-up vs -no up
207734_at	NM_017773	Hs.272794	lymphocyte transmembrane adaptor 1	LAX1	chr1q32.1	54900	1.43253	18.326	1.49834e-56	1.01552e-53	up PDL1-up vs -no up
230110_at	AV713773	Hs.591446	mucolipin 2	MCOLN2	chr1p22	255231	1.23656	18.3248	1.51719e-56	1.01552e-53	up PDL1-up vs -no up
225973_at	AA573502	Hs.502	transporter 2, ATP-binding cassette, sub-family B (MDR/TAP)	TAP2	chr6p21.3	6891	1.69398	18.3243	1.52528e-56	1.01552e-53	up PDL1-up vs -no up
216191_s_at	X72501	---	T cell receptor delta variable 3	TRDV3	chr14q11	28516	1.37063	18.3052	1.86555e-56	1.21907e-53	up PDL1-up vs -no up
206118_at	NM_003151	Hs.80642	signal transducer and activator of transcription 4	STAT4	chr2q32.2-q32.3	6775	1.319	18.1797	7.01334e-56	4.26689e-53	up PDL1-up vs -no up
200629_at	NM_004184	Hs.497599	tryptophanyl-tRNA synthetase	WARS	chr14q32.31	7453	1.09393	18.1654	8.15893e-56	4.87973e-53	up PDL1-up vs -no up
209685_s_at	M13975	Hs.460355	protein kinase C, beta	PRKCB	chr16p11.2	5579	1.58839	18.0225	3.67912e-55	2.12828e-52	up PDL1-up vs -no up
204891_s_at	NM_005356	Hs.470627	lymphocyte-specific protein tyrosine kinase	LCK	chr1p34.3	3932	1.813	17.9194	1.09045e-54	6.0123e-52	up PDL1-up vs -no up
1555759_a_at	AF043341	Hs.514821	chemokine (C-C motif) ligand 5	CCL5	chr17q11.2-q12	6352	1.86125	17.9138	1.15585e-54	6.27485e-52	up PDL1-up vs -no up
205270_s_at	NM_005565	Hs.304475	lymphocyte cytosolic protein 2 (SH2 domain containing leukocyte protein of 76kDa)	LCP2	chr5q33.1-qter	3937	1.27671	17.9011	1.32143e-54	7.06505e-52	up PDL1-up vs -no up
206715_at	NM_012252	Hs.125962	transcription factor EC	TFEC	chr7q31.2	22797	1.72523	17.8649	1.93466e-54	1.01893e-51	up PDL1-up vs -no up
204562_at	NM_002460	Hs.401013	interferon regulatory factor 4	IRF4	chr6p25-p23	3662	1.10292	17.6957	1.14485e-53	5.77117e-51	up PDL1-up vs -no up
209969_s_at	BC002704	Hs.724418	signal transducer and activator of transcription 1, 91kDa	STAT1	chr2q32.2	6772	1.81921	17.6514	1.82265e-53	9.05856e-51	up PDL1-up vs -no up
210279_at	AF261135	Hs.631765	G protein-coupled receptor 18	GPR18	chr13q32	2841	1.45619	17.6304	2.27298e-53	1.08388e-50	up PDL1-up vs -no up
204197_s_at	NM_004350	Hs.170019	runt-related transcription factor 3	RUNX3	chr1p36	864	1.319	17.6248	2.41137e-53	1.13454e-50	up PDL1-up vs -no up
203471_s_at	NM_002664	Hs.468840	pleckstrin	PLEK	chr2p13.3	5341	1.36391	17.6022	3.05715e-53	1.41944e-50	up PDL1-up vs -no up
205291_at	NM_000878	Hs.474787	interleukin 2 receptor, beta	IL2RB	chr22q13|22q13.1	3560	1.48831	17.5955	3.27975e-53	1.50302e-50	up PDL1-up vs -no up
222868_s_at	AI521549	Hs.591967	interleukin 18 binding protein	IL18BP	chr11q13	10068	1.13465	17.5902	3.46682e-53	1.54853e-50	up PDL1-up vs -no up
210038_at	AL137145	Hs.498570	protein kinase C, theta	PRKCQ	chr10p15	5588	1.11404	17.5888	3.51565e-53	1.55071e-50	up PDL1-up vs -no up
213915_at	NM_005601	Hs.10306	natural killer cell group 7 sequence	NKG7	chr19q13.41	4818	1.50611	17.574	4.10732e-53	1.78932e-50	up PDL1-up vs -no up
223502_s_at	AF134715	Hs.525157	tumor necrosis factor (ligand) superfamily, member 13b	TNFSF13B	chr13q32-q34	10673	1.41273	17.5033	8.62208e-53	3.71033e-50	up PDL1-up vs -no up
205831_at	NM_001767	Hs.523500	CD2 molecule	CD2	chr1p13.1	914	1.87172	17.4872	1.02047e-52	4.33847e-50	up PDL1-up vs -no up
221978_at	BE138825	Hs.519972	major histocompatibility complex, class I, F	HLA-F	chr6p21.3	3134	1.3005	17.4763	1.14366e-52	4.80433e-50	up PDL1-up vs -no up
227030_at	BG231773	Hs.444388	IKAROS family zinc finger 3 (Aiolos)	IKZF3	chr17q21	22806	1.3145	17.4724	1.19246e-52	4.95041e-50	up PDL1-up vs -no up
227266_s_at	BF679849	Hs.370503	FYN binding protein	FYB	chr5p13.1	2533	1.45185	17.4689	1.23618e-52	5.07224e-50	up PDL1-up vs -no up
1569225_a_at	BC021582	Hs.486109	sex comb on midleg-like 4 (Drosophila)	SCML4	chr6q21	256380	1.53694	17.3657	3.64222e-52	1.47728e-49	up PDL1-up vs -no up
202269_x_at	BC002666	Hs.62661	guanylate binding protein 1, interferon-inducible, 67kDa	GBP1	chr1p22.2	2633	1.76973	17.3551	4.0733e-52	1.63335e-49	up PDL1-up vs -no up
220059_at	NM_012108	Hs.435579	signal transducing adaptor family member 1	STAP1	chr4q13.2	26228	1.11544	17.3409	4.7251e-52	1.87342e-49	up PDL1-up vs -no up
206060_s_at	NM_015967	Hs.535276	protein tyrosine phosphatase, non-receptor type 22 (lymphoid)	PTPN22	chr1p13.2	26191	1.20625	17.3367	4.93736e-52	1.92685e-49	up PDL1-up vs -no up
210146_x_at	AF004231	Hs.655652	leukocyte immunoglobulin-like receptor, subfamily B (with TM and ITIM domains), member 2	LILRB2	chr19q13.4	10288	1.04674	17.3361	4.96906e-52	1.92685e-49	up PDL1-up vs -no up
204529_s_at	AI961231	Hs.491805	thymocyte selection-associated high mobility group box	TOX	chr8q12.1	9760	1.27893	17.2884	8.18377e-52	3.13892e-49	up PDL1-up vs -no up
210538_s_at	U37546	Hs.127799	baculoviral IAP repeat-containing 3	BIRC3	chr11q22	330	1.65823	17.2303	1.50189e-51	5.63798e-49	up PDL1-up vs -no up
204533_at	NM_001565	Hs.632586	chemokine (C-X-C motif) ligand 10	CXCL10	chr4q21	3627	2.40806	17.2265	1.56247e-51	5.80366e-49	up PDL1-up vs -no up
203528_at	NM_006378	Hs.494406	sema domain, immunoglobulin domain (Ig), transmembrane domain (TM) and short cytoplasmic domain, (semaphorin) 4D	SEMA4D	chr9q22.2	10507	1.08234	17.2143	1.77386e-51	6.52021e-49	up PDL1-up vs -no up
206134_at	NM_014479	Hs.521459	ADAM-like, decysin 1	ADAMDEC1	chr8p21.2	27299	2.76498	17.2133	1.79408e-51	6.52657e-49	up PDL1-up vs -no up
205213_at	NM_014716	Hs.337242	ArfGAP with coiled-coil, ankyrin repeat and PH domains 1	ACAP1	chr17p13.1	9744	1.09294	17.1272	4.40547e-51	1.50928e-48	up PDL1-up vs -no up
213193_x_at	AL559122	---	T cell receptor beta constant 1	TRBC1	chr7q34	28639	1.76524	17.0919	6.37066e-51	2.12077e-48	up PDL1-up vs -no up
227609_at	AA633203	Hs.546467	epithelial stromal interaction 1 (breast)	EPSTI1	chr13q13.3	94240	1.54074	17.0542	9.44285e-51	3.11411e-48	up PDL1-up vs -no up
206337_at	NM_001838	Hs.370036	chemokine (C-C motif) receptor 7	CCR7	chr17q12-q21.2	1236	1.68349	16.8313	9.61604e-50	3.05695e-47	up PDL1-up vs -no up
218805_at	NM_018384	Hs.647079	GTPase, IMAP family member 5	GIMAP5	chr7q36.1	55340	1.03006	16.6198	8.64058e-49	2.56219e-46	up PDL1-up vs -no up
205821_at	NM_007360	Hs.387787	killer cell lectin-like receptor subfamily K, member 1	KLRK1	chr12p13.2-p12.3	22914	1.38508	16.543	1.91547e-48	5.54026e-46	up PDL1-up vs -no up
224406_s_at	AF343664	Hs.415950	Fc receptor-like 5	FCRL5	chr1q21	83416	1.15237	16.52	2.42965e-48	6.91411e-46	up PDL1-up vs -no up
205758_at	AW006735	Hs.85258	CD8a molecule	CD8A	chr2p12	925	1.57438	16.5149	2.56077e-48	7.22896e-46	up PDL1-up vs -no up
204563_at	NM_000655	Hs.82848	selectin L	SELL	chr1q23-q25	6402	2.02099	16.5113	2.66055e-48	7.45102e-46	up PDL1-up vs -no up
202524_s_at	NM_014767	Hs.523009	sparc/osteonectin, cwcv and kazal-like domains proteoglycan (testican) 2	SPOCK2	chr10pter-q25.3	9806	1.25357	16.4917	3.25761e-48	8.98058e-46	up PDL1-up vs -no up
229560_at	AW872374	Hs.660543	toll-like receptor 8	TLR8	chrXp22	51311	1.37874	16.4846	3.50673e-48	9.59241e-46	up PDL1-up vs -no up
209770_at	U90552	Hs.191510	butyrophilin, subfamily 3, member A1	BTN3A1	chr6p22.1	11119	1.00535	16.4551	4.75553e-48	1.26172e-45	up PDL1-up vs -no up
207571_x_at	NM_004848	Hs.10649	chromosome 1 open reading frame 38	C1orf38	chr1p35.3	9473	1.02569	16.4538	4.82351e-48	1.2702e-45	up PDL1-up vs -no up
205159_at	AV756141	Hs.592192	colony stimulating factor 2 receptor, beta, low-affinity (granulocyte-macrophage)	CSF2RB	chr22q13.1	1439	1.71929	16.4377	5.69719e-48	1.48916e-45	up PDL1-up vs -no up
206978_at	NM_000647	Hs.511794	chemokine (C-C motif) receptor 2	CCR2	chr3p21.31	729230	1.65947	16.3927	9.07139e-48	2.31958e-45	up PDL1-up vs -no up
225646_at	AI246687	Hs.128065	cathepsin C	CTSC	chr11q14.2	1075	1.34239	16.3035	2.27798e-47	5.78295e-45	up PDL1-up vs -no up
207339_s_at	NM_002341	Hs.376208	lymphotoxin beta (TNF superfamily, member 3)	LTB	chr6p21.3	4050	1.27607	16.2976	2.42014e-47	6.0567e-45	up PDL1-up vs -no up
209670_at	M12959	---	T cell receptor alpha constant	TRAC	chr14q11	28755	1.36723	16.2666	3.33431e-47	8.11432e-45	up PDL1-up vs -no up
231776_at	NM_005442	Hs.591663	eomesodermin	EOMES	chr3p24.1	8320	1.51733	16.2355	4.59222e-47	1.0949e-44	up PDL1-up vs -no up
206150_at	NM_001242	Hs.355307	CD27 molecule	CD27	chr12p13	939	1.44115	16.2324	4.74407e-47	1.12133e-44	up PDL1-up vs -no up
216250_s_at	X77598	Hs.125474	leupaxin	LPXN	chr11q12.1	9404	1.07115	16.2131	5.7865e-47	1.34334e-44	up PDL1-up vs -no up
1555613_a_at	AB083211	Hs.234569	zeta-chain (TCR) associated protein kinase 70kDa	ZAP70	chr2q12	7535	1.14822	16.1833	7.86292e-47	1.81346e-44	up PDL1-up vs -no up
220423_at	NM_012400	Hs.189507	phospholipase A2, group IID	PLA2G2D	chr1p36.12	26279	1.03103	16.1724	8.79927e-47	2.01623e-44	up PDL1-up vs -no up
219812_at	NM_024070	Hs.521075	poliovirus receptor related immunoglobulin domain containing	PVRIG	chr7q22.1	79037	1.12474	16.0632	2.70513e-46	6.04152e-44	up PDL1-up vs -no up
205488_at	NM_006144	Hs.90708	granzyme A (granzyme 1, cytotoxic T-lymphocyte-associated serine esterase 3)	GZMA	chr5q11-q12	3001	1.74523	16.0254	3.99144e-46	8.7482e-44	up PDL1-up vs -no up
232504_at	AL389942	Hs.604728	hypothetical protein LOC285628	LOC285628	chr5q34	285628	1.01872	15.9731	6.8244e-46	1.46837e-43	up PDL1-up vs -no up
210972_x_at	M15565	---	T cell receptor alpha constant	TRAC	chr14q11	28663	1.39645	15.9255	1.11247e-45	2.3648e-43	up PDL1-up vs -no up
227677_at	BF512748	Hs.515247	Janus kinase 3	JAK3	chr19p13.1	3718	1.2799	15.9219	1.15391e-45	2.43821e-43	up PDL1-up vs -no up
209606_at	L06633	Hs.270	cytohesin 1 interacting protein	CYTIP	chr2q11.2	9595	1.75581	15.9187	1.19309e-45	2.50598e-43	up PDL1-up vs -no up
203416_at	NM_000560	Hs.443057	CD53 molecule	CD53	chr1p13	963	1.17442	15.862	2.13292e-45	4.40141e-43	up PDL1-up vs -no up
229937_x_at	AI681260	Hs.667388	Leukocyte immunoglobulin-like receptor, subfamily B (with TM and ITIM domains), member 1	LILRB1	chr19q13.4	10859	1.27448	15.8295	2.97682e-45	6.07186e-43	up PDL1-up vs -no up
219243_at	NM_018326	Hs.647101	GTPase, IMAP family member 4	GIMAP4	chr7q36.1	55303	1.06016	15.7891	4.49904e-45	8.96935e-43	up PDL1-up vs -no up
238025_at	AA706818	Hs.119878	mixed lineage kinase domain-like	MLKL	chr16q23.1	197259	1.06605	15.7595	6.08663e-45	1.20662e-42	up PDL1-up vs -no up
226219_at	AW575123	Hs.389374	Rho GTPase activating protein 30	ARHGAP30	chr1q23.3	257106	1.24677	15.7508	6.6536e-45	1.31165e-42	up PDL1-up vs -no up
204279_at	NM_002800	Hs.654585	proteasome (prosome, macropain) subunit, beta type, 9 (large multifunctional peptidase 2)	PSMB9	chr6p21.3	5698	1.54552	15.7334	7.95405e-45	1.55069e-42	up PDL1-up vs -no up
229723_at	BF591040	Hs.529984	T-cell activation RhoGTPase activating protein	TAGAP	chr6q25.3	117289	1.49715	15.7236	8.78551e-45	1.70337e-42	up PDL1-up vs -no up
203761_at	NM_006748	Hs.75367	Src-like-adaptor	SLA	chr8q22.3-qter|8q24	6503	1.03746	15.7154	9.558e-45	1.84302e-42	up PDL1-up vs -no up
230966_at	AI859620	---	interleukin 4 induced 1	IL4I1	chr19q13.3-q13.4	259307	1.10614	15.682	1.34453e-44	2.53714e-42	up PDL1-up vs -no up
207238_s_at	NM_002838	Hs.654514	protein tyrosine phosphatase, receptor type, C	PTPRC	chr1q31-q32	5788	1.60928	15.5863	3.5681e-44	6.55768e-42	up PDL1-up vs -no up
204821_at	NM_006994	Hs.167741	butyrophilin, subfamily 3, member A3	BTN3A3	chr6p21.3	10384	1.29578	15.5317	6.22301e-44	1.12611e-41	up PDL1-up vs -no up
206366_x_at	U23772	Hs.546295	chemokine (C motif) ligand 1	XCL1	chr1q23	6375	1.26351	15.5021	8.41267e-44	1.50689e-41	up PDL1-up vs -no up
229686_at	AI436587	Hs.111377	purinergic receptor P2Y, G-protein coupled, 8	P2RY8	chrXp22.33; Yp11.3	286530	1.16039	15.4917	9.35018e-44	1.65799e-41	up PDL1-up vs -no up
204923_at	AL023653	Hs.61469	SAM and SH3 domain containing 3	SASH3	chrXq26	54440	1.11164	15.4845	1.00666e-43	1.77611e-41	up PDL1-up vs -no up
204057_at	AI073984	Hs.137427	interferon regulatory factor 8	IRF8	chr16q24.1	3394	1.17375	15.4562	1.34193e-43	2.35585e-41	up PDL1-up vs -no up
1552701_a_at	NM_052889	Hs.348365	caspase recruitment domain family, member 16	CARD16	---	114769	1.43461	15.4537	1.37604e-43	2.40377e-41	up PDL1-up vs -no up
211796_s_at	AF043179	---	T cell receptor beta constant 1	TRBC1	chr7q34	28638	1.88538	15.4471	1.47157e-43	2.558e-41	up PDL1-up vs -no up
206785_s_at	NM_002260	Hs.591157	killer cell lectin-like receptor subfamily C, member 1	KLRC1	chr12p13	3821	1.22992	15.4129	2.08427e-43	3.58769e-41	up PDL1-up vs -no up
1559584_a_at	BC025741	Hs.331095	chromosome 16 open reading frame 54	C16orf54	chr16p11.2	283897	1.70211	15.3975	2.43521e-43	4.17142e-41	up PDL1-up vs -no up
204912_at	NM_001558	Hs.504035	interleukin 10 receptor, alpha	IL10RA	chr11q23	3587	1.19419	15.3928	2.55533e-43	4.3351e-41	up PDL1-up vs -no up
228258_at	AW008519	Hs.534648	TBC1 domain family, member 10C	TBC1D10C	chr11q13.2	374403	1.01176	15.391	2.60176e-43	4.39274e-41	up PDL1-up vs -no up
203879_at	U86453	Hs.518451	phosphoinositide-3-kinase, catalytic, delta polypeptide	PIK3CD	chr1p36.2	5293	1.00344	15.2933	7.0085e-43	1.15077e-40	up PDL1-up vs -no up
210356_x_at	BC002807	Hs.712553	membrane-spanning 4-domains, subfamily A, member 1	MS4A1	chr11q12	931	1.86213	15.2045	1.72261e-42	2.75048e-40	up PDL1-up vs -no up
226218_at	BE217880	Hs.591742	interleukin 7 receptor	IL7R	chr5p13	3575	1.81348	15.2038	1.73449e-42	2.75698e-40	up PDL1-up vs -no up
213539_at	NM_000732	Hs.504048	CD3d molecule, delta (CD3-TCR complex)	CD3D	chr11q23	915	1.22239	15.203	1.74999e-42	2.76914e-40	up PDL1-up vs -no up
204834_at	NM_006682	Hs.520989	fibrinogen-like 2	FGL2	chr7q11.23	10875	1.25228	15.1971	1.85596e-42	2.90918e-40	up PDL1-up vs -no up
242020_s_at	AI925506	Hs.302123	Z-DNA binding protein 1	ZBP1	chr20q13.31	81030	1.0938	15.0812	5.98473e-42	9.26243e-40	up PDL1-up vs -no up
1555852_at	AI375915	---	hypothetical LOC100507463	LOC100507463	---	100507463	1.31391	15.0531	7.95182e-42	1.22531e-39	up PDL1-up vs -no up
219014_at	NM_016619	Hs.546392	placenta-specific 8	PLAC8	chr4q21.22	51316	1.78643	15.0441	8.7083e-42	1.33026e-39	up PDL1-up vs -no up
202643_s_at	AI738896	Hs.211600	tumor necrosis factor, alpha-induced protein 3	TNFAIP3	chr6q23	7128	1.22568	15.0093	1.23546e-41	1.87913e-39	up PDL1-up vs -no up
207536_s_at	NM_001561	Hs.654459	tumor necrosis factor receptor superfamily, member 9	TNFRSF9	chr1p36	3604	1.06235	14.9519	2.20261e-41	3.30738e-39	up PDL1-up vs -no up
205267_at	NM_006235	Hs.654525	POU class 2 associating factor 1	POU2AF1	chr11q23.1	5450	2.40029	14.9325	2.67844e-41	3.97118e-39	up PDL1-up vs -no up
226436_at	N49935	Hs.522895	Ras association (RalGDS/AF-6) domain family member 4	RASSF4	chr10q11.21	83937	1.4661	14.892	4.02188e-41	5.86447e-39	up PDL1-up vs -no up
205456_at	NM_000733	Hs.3003	CD3e molecule, epsilon (CD3-TCR complex)	CD3E	chr11q23	916	1.16727	14.8065	9.48763e-41	1.37209e-38	up PDL1-up vs -no up
204205_at	NM_021822	Hs.660143	apolipoprotein B mRNA editing enzyme, catalytic polypeptide-like 3G	APOBEC3G	chr22q13.1-q13.2	60489	1.44079	14.7866	1.15791e-40	1.66093e-38	up PDL1-up vs -no up
229391_s_at	AV734646	Hs.381220	family with sequence similarity 26, member F	FAM26F	chr6q22.1	441168	1.67398	14.774	1.31496e-40	1.87859e-38	up PDL1-up vs -no up
217227_x_at	X93006	Hs.655198	immunoglobulin lambda variable 1-40	IGLV1-40	chr22q11.2	28823	1.97408	14.6829	3.27054e-40	4.57967e-38	up PDL1-up vs -no up
214038_at	AI984980	Hs.271387	chemokine (C-C motif) ligand 8	CCL8	chr17q11.2	6355	1.81319	14.67	3.72106e-40	5.16948e-38	up PDL1-up vs -no up
205049_s_at	NM_001783	Hs.631567	CD79a molecule, immunoglobulin-associated alpha	CD79A	chr19q13.2	973	1.17723	14.6554	4.30856e-40	5.9622e-38	up PDL1-up vs -no up
216557_x_at	U92706	Hs.720847	immunoglobulin heavy constant alpha 1	IGHA1	chr14q32.33	100291917	1.8815	14.619	6.19256e-40	8.4045e-38	up PDL1-up vs -no up
212311_at	AA522514	Hs.479384	sel-1 suppressor of lin-12-like 3 (C. elegans)	SEL1L3	chr4p15.2	23231	1.5087	14.6176	6.28162e-40	8.4927e-38	up PDL1-up vs -no up
205992_s_at	NM_000585	Hs.654378	interleukin 15	IL15	chr4q31	3600	1.2272	14.5676	1.03498e-39	1.38339e-37	up PDL1-up vs -no up
206082_at	NM_006674	---	HLA complex P5	HCP5	chr6p21.3	10866	1.43542	14.5503	1.22871e-39	1.63613e-37	up PDL1-up vs -no up
227189_at	AB046819	Hs.657869	copine V	CPNE5	chr6p21.1	57699	1.0153	14.4414	3.63558e-39	4.7339e-37	up PDL1-up vs -no up
225763_at	AI659418	Hs.493867	RCSD domain containing 1	RCSD1	chr1q24.2	92241	1.12737	14.3922	5.92757e-39	7.6338e-37	up PDL1-up vs -no up
206478_at	NM_014792	Hs.649259	KIAA0125	KIAA0125	chr14q32.33	9834	1.23941	14.3802	6.67171e-39	8.52988e-37	up PDL1-up vs -no up
213603_s_at	BE138888	Hs.517601	ras-related C3 botulinum toxin substrate 2 (rho family, small GTP binding protein Rac2)	RAC2	chr22q13.1	5880	1.16336	14.3634	7.88805e-39	9.94091e-37	up PDL1-up vs -no up
208885_at	J02923	Hs.381099	lymphocyte cytosolic protein 1 (L-plastin)	LCP1	chr13q14.3	3936	1.04482	14.2645	2.10074e-38	2.58289e-36	up PDL1-up vs -no up
226603_at	BE966604	Hs.489118	sterile alpha motif domain containing 9-like	SAMD9L	chr7q21.2	219285	1.44239	14.2296	2.9674e-38	3.57375e-36	up PDL1-up vs -no up
227353_at	BE671663	Hs.592102	transmembrane channel-like 8	TMC8	chr17q25.3	147138	1.14345	14.2136	3.47389e-38	4.14132e-36	up PDL1-up vs -no up
232617_at	AK024855	Hs.181301	cathepsin S	CTSS	chr1q21	1520	1.02578	14.2058	3.75418e-38	4.4604e-36	up PDL1-up vs -no up
33304_at	U88964	Hs.459265	interferon stimulated exonuclease gene 20kDa	ISG20	chr15q26	3669	1.10715	14.1495	6.5474e-38	7.70127e-36	up PDL1-up vs -no up
217360_x_at	AJ275408	Hs.699841	immunoglobulin heavy constant alpha 1	IGHA1	chr14q32.33	100510678	1.26236	14.1359	7.48674e-38	8.77689e-36	up PDL1-up vs -no up
211637_x_at	L23516	Hs.699841	immunoglobulin heavy constant alpha 1	IGHA1	chr14q32.33	100126583	2.19407	14.0478	1.78255e-37	2.01605e-35	up PDL1-up vs -no up
234884_x_at	L21961	Hs.640434	Immunoglobulin lambda locus	IGL@	chr22q11.1-q11.2	28831	1.92309	14.0015	2.81008e-37	3.08907e-35	up PDL1-up vs -no up
209829_at	AB002384	Hs.559459	family with sequence similarity 65, member B	FAM65B	chr6p22.3-p21.32	9750	1.06247	13.9836	3.34911e-37	3.65882e-35	up PDL1-up vs -no up
221969_at	BF510692	Hs.654464	paired box 5	PAX5	chr9p13	5079	1.25924	13.9652	4.01385e-37	4.35805e-35	up PDL1-up vs -no up
223322_at	BC004270	Hs.497579	Ras association (RalGDS/AF-6) domain family member 5	RASSF5	chr1q32.1	83593	1.01238	13.9425	5.01651e-37	5.42998e-35	up PDL1-up vs -no up
209083_at	U34690	Hs.415067	coronin, actin binding protein, 1A	CORO1A	chr16p11.2	11151	1.17454	13.9125	6.73378e-37	7.22233e-35	up PDL1-up vs -no up
210140_at	AF031824	Hs.143212	cystatin F (leukocystatin)	CST7	chr20p11.21	8530	1.10486	13.911	6.82787e-37	7.30107e-35	up PDL1-up vs -no up
219528_s_at	NM_022898	Hs.709690	B-cell CLL/lymphoma 11B (zinc finger protein)	BCL11B	chr14q32.2	64919	1.17907	13.8905	8.35141e-37	8.87639e-35	up PDL1-up vs -no up
214916_x_at	BG340548	Hs.699841	immunoglobulin heavy constant alpha 1	IGHA1	chr14q32.33	28396	1.9652	13.8862	8.70745e-37	9.22702e-35	up PDL1-up vs -no up
216560_x_at	D87021	Hs.724364	Immunoglobulin lambda locus	IGL@	chr22q11.1-q11.2	3535	2.33648	13.8346	1.44378e-36	1.50285e-34	up PDL1-up vs -no up
216412_x_at	AF043584	---	immunoglobulin lambda variable 1-40	IGLV1-40	chr22q11.2	28825	1.34486	13.7858	2.32579e-36	2.39271e-34	up PDL1-up vs -no up
206011_at	AI719655	Hs.2490	caspase 1, apoptosis-related cysteine peptidase (interleukin 1, beta, convertase)	CASP1	chr11q23	834	1.19788	13.6892	5.96532e-36	5.98006e-34	up PDL1-up vs -no up
216491_x_at	U80139	---	immunoglobulin heavy constant mu	IGHM	chr14q32.33	3507	2.33185	13.6564	8.2093e-36	8.13712e-34	up PDL1-up vs -no up
206666_at	NM_002104	Hs.277937	granzyme K (granzyme 3; tryptase II)	GZMK	chr5q11.2	3003	1.71866	13.6001	1.4197e-35	1.39159e-33	up PDL1-up vs -no up
218870_at	NM_018460	Hs.171011	Rho GTPase activating protein 15	ARHGAP15	chr2q22.2-q22.3	55843	1.05744	13.5869	1.61244e-35	1.57612e-33	up PDL1-up vs -no up
234764_x_at	U96394	---	immunoglobulin lambda variable 1-36	IGLV1-36	chr22q11.2	28826	2.59461	13.5749	1.81213e-35	1.76643e-33	up PDL1-up vs -no up
202957_at	NM_005335	Hs.14601	hematopoietic cell-specific Lyn substrate 1	HCLS1	chr3q13	3059	1.13739	13.4844	4.35722e-35	4.08919e-33	up PDL1-up vs -no up
219209_at	NM_022168	Hs.163173	interferon induced with helicase C domain 1	IFIH1	chr2q24	64135	1.32343	13.454	5.84416e-35	5.42692e-33	up PDL1-up vs -no up
236285_at	AI631846	Hs.137007	kelch domain containing 7B	KLHDC7B	chr22q13.33	113730	1.92604	13.4104	8.91317e-35	8.21198e-33	up PDL1-up vs -no up
219667_s_at	NM_017935	Hs.480400	B-cell scaffold protein with ankyrin repeats 1	BANK1	chr4q24	55024	1.21606	13.3917	1.06718e-34	9.78002e-33	up PDL1-up vs -no up
226841_at	BF590697	Hs.724497	macrophage expressed 1	MPEG1	chr11q12.1	219972	1.24003	13.3652	1.37845e-34	1.25127e-32	up PDL1-up vs -no up
224342_x_at	L14452	Hs.449601	BMS1 homolog, ribosome assembly protein (yeast) pseudogene	LOC96610	chr22q11.22	96610	1.80075	13.3651	1.37939e-34	1.25127e-32	up PDL1-up vs -no up
211643_x_at	L14457	Hs.721572	immunoglobulin kappa locus	IGK@	chr2p12	100510044	1.97633	13.2988	2.61206e-34	2.33346e-32	up PDL1-up vs -no up
203828_s_at	NM_004221	Hs.943	interleukin 32	IL32	chr16p13.3	9235	1.21212	13.2911	2.81367e-34	2.50722e-32	up PDL1-up vs -no up
216542_x_at	AJ275355	Hs.699841	immunoglobulin heavy constant alpha 1	IGHA1	chr14q32.33	3493	1.31752	13.2742	3.31011e-34	2.93477e-32	up PDL1-up vs -no up
222859_s_at	AA150186	Hs.436271	dual adaptor of phosphotyrosine and 3-phosphoinositides	DAPP1	chr4q25-q27	27071	1.16979	13.2424	4.49335e-34	3.93441e-32	up PDL1-up vs -no up
226641_at	AU157224	Hs.654819	ankyrin repeat domain 44	ANKRD44	chr2q33.1	91526	1.15147	13.1735	8.70309e-34	7.49039e-32	up PDL1-up vs -no up
234366_x_at	AF103591	Hs.449585	Immunoglobulin lambda locus	IGL@	chr22q11.1-q11.2	100287927	1.86998	13.1701	8.98892e-34	7.71757e-32	up PDL1-up vs -no up
206641_at	NM_001192	Hs.2556	tumor necrosis factor receptor superfamily, member 17	TNFRSF17	chr16p13.1	608	1.62949	13.0979	1.7936e-33	1.50692e-31	up PDL1-up vs -no up
211742_s_at	BC005926	Hs.5509	ecotropic viral integration site 2B	EVI2B	chr17q11.2	2124	1.26139	13.0634	2.49357e-33	2.09004e-31	up PDL1-up vs -no up
205681_at	NM_004049	Hs.227817	BCL2-related protein A1	BCL2A1	chr15q24.3	597	1.61651	13.0469	2.92111e-33	2.43682e-31	up PDL1-up vs -no up
213618_at	AB011152	Hs.479451	ArfGAP with RhoGAP domain, ankyrin repeat and PH domain 2	ARAP2	chr4p14	116984	1.16704	13.0378	3.18558e-33	2.65117e-31	up PDL1-up vs -no up
219863_at	NM_016323	Hs.26663	hect domain and RLD 5	HERC5	chr4q22.1	51191	1.3838	13.0124	4.0565e-33	3.34306e-31	up PDL1-up vs -no up
205890_s_at	NM_006398	Hs.167017	gamma-aminobutyric acid (GABA) B receptor, 1	GABBR1	chr6p21.3	10537	2.23948	13.0122	4.06431e-33	3.34306e-31	up PDL1-up vs -no up
213293_s_at	AA083478	Hs.501778	tripartite motif-containing 22	TRIM22	chr11p15	10346	1.14323	12.9969	4.70406e-33	3.85279e-31	up PDL1-up vs -no up
226459_at	AW575754	Hs.310456	phosphoinositide-3-kinase adaptor protein 1	PIK3AP1	chr10q24.1	118788	1.01943	12.9926	4.89873e-33	3.98299e-31	up PDL1-up vs -no up
211634_x_at	M24669	---	immunoglobulin heavy constant mu	IGHM	chr14q32.33	100133862	1.8477	12.9563	6.92367e-33	5.57798e-31	up PDL1-up vs -no up
205419_at	NM_004951	Hs.784	G protein-coupled receptor 183	GPR183	chr13q32.3	1880	1.17873	12.9495	7.38242e-33	5.91693e-31	up PDL1-up vs -no up
211908_x_at	M87268	Hs.719895	Immunoglobulin kappa variable 3-20	IGKV3-20	chr2p12	28912	1.51529	12.9494	7.39469e-33	5.91693e-31	up PDL1-up vs -no up
205098_at	AI421071	Hs.301921	chemokine (C-C motif) receptor 1	CCR1	chr3p21	1230	1.06772	12.929	8.97799e-33	7.13528e-31	up PDL1-up vs -no up
204103_at	NM_002984	Hs.75703	chemokine (C-C motif) ligand 4	CCL4	chr17q12	6351	1.08116	12.9013	1.16762e-32	9.17637e-31	up PDL1-up vs -no up
210873_x_at	U03891	Hs.348983	apolipoprotein B mRNA editing enzyme, catalytic polypeptide-like 3A	APOBEC3A	chr22q13.1-q13.2	200315	1.19406	12.8312	2.27026e-32	1.74914e-30	up PDL1-up vs -no up
209626_s_at	AI202969	Hs.520259	oxysterol binding protein-like 3	OSBPL3	chr7p15	26031	1.03481	12.8131	2.69444e-32	2.07143e-30	up PDL1-up vs -no up
217235_x_at	D84140	---	immunoglobulin lambda-like polypeptide 5	IGLL5	chr22q11.2	100423062	1.72842	12.7544	4.69386e-32	3.56198e-30	up PDL1-up vs -no up
203922_s_at	AI308863	Hs.292356	cytochrome b-245, beta polypeptide	CYBB	chrXp21.1	1536	1.05645	12.7432	5.21602e-32	3.94974e-30	up PDL1-up vs -no up
228071_at	AA858297	Hs.647074	GTPase, IMAP family member 7	GIMAP7	chr7q36.1	168537	1.26148	12.7384	5.45961e-32	4.12534e-30	up PDL1-up vs -no up
214973_x_at	AJ275469	---	immunoglobulin heavy constant delta	IGHD	chr14q32.33	3495	1.91287	12.7019	7.7038e-32	5.79624e-30	up PDL1-up vs -no up
210260_s_at	BC005352	Hs.656274	tumor necrosis factor, alpha-induced protein 8	TNFAIP8	chr5q23.1	25816	1.06141	12.6723	1.0184e-31	7.62977e-30	up PDL1-up vs -no up
218232_at	NM_015991	Hs.632379	complement component 1, q subcomponent, A chain	C1QA	chr1p36.12	712	1.08323	12.6582	1.16241e-31	8.63537e-30	up PDL1-up vs -no up
211644_x_at	L14458	Hs.721572	immunoglobulin kappa locus	IGK@	chr2p12	3514	2.26985	12.6192	1.67819e-31	1.22859e-29	up PDL1-up vs -no up
1556183_at	AK097649	Hs.105323	ankyrin repeat domain 36B pseudogene 2	ANKRD36BP2	chr2p11.2	645784	1.08319	12.6074	1.87388e-31	1.36619e-29	up PDL1-up vs -no up
204994_at	NM_002463	Hs.926	myxovirus (influenza virus) resistance 2 (mouse)	MX2	chr21q22.3	4600	1.0643	12.5901	2.20435e-31	1.60051e-29	up PDL1-up vs -no up
235306_at	AI611648	Hs.647121	GTPase, IMAP family member 8	GIMAP8	chr7q36.1	155038	1.10539	12.5881	2.24572e-31	1.6272e-29	up PDL1-up vs -no up
232843_s_at	AL161725	Hs.132599	dedicator of cytokinesis 8	DOCK8	chr9p24.3	81704	1.0038	12.5647	2.79771e-31	2.01065e-29	up PDL1-up vs -no up
204192_at	NM_001774	Hs.166556	CD37 molecule	CD37	chr19q13.3	951	1.17431	12.5326	3.78209e-31	2.67989e-29	up PDL1-up vs -no up
221698_s_at	AF313468	Hs.143929	C-type lectin domain family 7, member A	CLEC7A	chr12p13.2	64581	1.04947	12.3867	1.47688e-30	1.02186e-28	up PDL1-up vs -no up
216853_x_at	AF234255	---	immunoglobulin lambda variable 3-19	IGLV3-19	chr22q11.2	28797	1.69613	12.3288	2.53349e-30	1.72724e-28	up PDL1-up vs -no up
202748_at	NM_004120	Hs.386567	guanylate binding protein 2, interferon-inducible	GBP2	chr1p22.2	2634	1.0164	12.2993	3.32917e-30	2.25916e-28	up PDL1-up vs -no up
216207_x_at	AW408194	Hs.574701	immunoglobulin kappa constant	IGKC	chr2p12	28299	1.91805	12.2744	4.19669e-30	2.83695e-28	up PDL1-up vs -no up
230422_at	AW026543	Hs.445466	formyl peptide receptor 3	FPR3	chr19q13.3-q13.4	2359	1.20964	12.1744	1.05863e-29	7.02175e-28	up PDL1-up vs -no up
209723_at	BC002538	Hs.104879	serpin peptidase inhibitor, clade B (ovalbumin), member 9	SERPINB9	chr6p25	5272	1.12753	12.1009	2.08589e-29	1.36305e-27	up PDL1-up vs -no up
215049_x_at	Z22969	Hs.504641	CD163 molecule	CD163	chr12p13.3	9332	1.25386	12.0774	2.59063e-29	1.67122e-27	up PDL1-up vs -no up
213975_s_at	AV711904	Hs.524579	lysozyme	LYZ	chr12q15	4069	1.36363	12.0698	2.7777e-29	1.78863e-27	up PDL1-up vs -no up
220330_s_at	NM_022136	Hs.473341	SAM domain, SH3 domain and nuclear localization signals 1	SAMSN1	chr21q11	64092	1.23691	12.0238	4.23672e-29	2.7182e-27	up PDL1-up vs -no up
214453_s_at	NM_006417	Hs.82316	interferon-induced protein 44	IFI44	chr1p31.1	10561	1.44764	11.9879	5.89299e-29	3.75354e-27	up PDL1-up vs -no up
209795_at	L07555	Hs.208854	CD69 molecule	CD69	chr12p13	969	1.41948	11.9312	9.90092e-29	6.23882e-27	up PDL1-up vs -no up
216984_x_at	D84143	---	immunoglobulin lambda variable 2-23	IGLV2-23	chr22q11.2	28813	1.81258	11.9197	1.10017e-28	6.90775e-27	up PDL1-up vs -no up
242268_at	BE157991	Hs.309288	CUGBP, Elav-like family member 2	CELF2	chr10p13	10659	1.23196	11.8757	1.64436e-28	1.02336e-26	up PDL1-up vs -no up
34210_at	N90866	Hs.276770	CD52 molecule	CD52	chr1p36	1043	1.45565	11.866	1.79627e-28	1.11397e-26	up PDL1-up vs -no up
219505_at	NM_017424	Hs.170310	cat eye syndrome chromosome region, candidate 1	CECR1	chr22q11.2	51816	1.037	11.8335	2.41379e-28	1.49431e-26	up PDL1-up vs -no up
203868_s_at	NM_001078	Hs.109225	vascular cell adhesion molecule 1	VCAM1	chr1p32-p31	7412	1.32196	11.7465	5.32402e-28	3.25032e-26	up PDL1-up vs -no up
205242_at	NM_006419	Hs.100431	chemokine (C-X-C motif) ligand 13	CXCL13	chr4q21	10563	2.81972	11.5774	2.45525e-27	1.44397e-25	up PDL1-up vs -no up
32128_at	Y13710	Hs.143961	chemokine (C-C motif) ligand 18 (pulmonary and activation-regulated)	CCL18	chr17q11.2	6362	1.41025	11.5496	3.15136e-27	1.83805e-25	up PDL1-up vs -no up
205861_at	NM_003121	Hs.437905	Spi-B transcription factor (Spi-1/PU.1 related)	SPIB	chr19q13.3-q13.4	6689	1.01012	11.5467	3.23511e-27	1.88378e-25	up PDL1-up vs -no up
228617_at	AA142842	Hs.441975	XIAP associated factor 1	XAF1	chr17p13.1	54739	1.28275	11.5435	3.33039e-27	1.93607e-25	up PDL1-up vs -no up
202953_at	NM_000491	Hs.8986	complement component 1, q subcomponent, B chain	C1QB	chr1p36.12	713	1.08065	11.521	4.07449e-27	2.36086e-25	up PDL1-up vs -no up
206214_at	NM_005084	Hs.584823	phospholipase A2, group VII (platelet-activating factor acetylhydrolase, plasma)	PLA2G7	chr6p21.2-p12	7941	1.24819	11.4597	7.06054e-27	4.05114e-25	up PDL1-up vs -no up
214777_at	BG482805	---	immunoglobulin kappa variable 4-1	IGKV4-1	chr2p12	28908	2.07225	11.4075	1.12607e-26	6.33742e-25	up PDL1-up vs -no up
213502_x_at	AA398569	Hs.148656	glucuronidase, beta/immunoglobulin lambda-like polypeptide 1 pseudogene	LOC91316	chr22q11.23	91316	1.16762	11.3636	1.66572e-26	9.28566e-25	up PDL1-up vs -no up
212671_s_at	BG397856	Hs.591798	major histocompatibility complex, class II, DQ alpha 1	HLA-DQA1	chr6p21.3	3117	1.26966	11.307	2.75663e-26	1.52227e-24	up PDL1-up vs -no up
205660_at	NM_003733	Hs.118633	2'-5'-oligoadenylate synthetase-like	OASL	chr12q24.2	8638	1.18748	11.2818	3.45075e-26	1.9026e-24	up PDL1-up vs -no up
205668_at	NM_002349	Hs.153563	lymphocyte antigen 75	LY75	chr2q24	4065	1.33465	11.1215	1.42384e-25	7.43243e-24	up PDL1-up vs -no up
215946_x_at	AL022324	---	immunoglobulin lambda-like polypeptide 3, pseudogene	IGLL3P	chr22q11.2|22q11.23	91353	1.433	10.9354	7.27773e-25	3.67921e-23	up PDL1-up vs -no up
242625_at	AW189843	Hs.17518	radical S-adenosyl methionine domain containing 2	RSAD2	chr2p25.2	91543	1.40109	10.9189	8.40211e-25	4.22344e-23	up PDL1-up vs -no up
204972_at	NM_016817	Hs.414332	2'-5'-oligoadenylate synthetase 2, 69/71kDa	OAS2	chr12q24.2	4939	1.35613	10.8188	2.00684e-24	9.83549e-23	up PDL1-up vs -no up
226702_at	AI742057	Hs.7155	cytidine monophosphate (UMP-CMP) kinase 2, mitochondrial	CMPK2	chr2p25.2	129607	1.34177	10.8101	2.16431e-24	1.05341e-22	up PDL1-up vs -no up
204439_at	NM_006820	Hs.724492	interferon-induced protein 44-like	IFI44L	chr1p31.1	10964	1.65218	10.7636	3.23684e-24	1.56036e-22	up PDL1-up vs -no up
215806_x_at	M13231	Hs.534032	TCR gamma alternate reading frame protein	TARP	chr7p14	445347	1.44662	10.7313	4.27788e-24	2.04267e-22	up PDL1-up vs -no up
244654_at	BE646398	Hs.37617	myosin IG	MYO1G	chr7p13-p11.2	64005	1.01819	10.6275	1.04571e-23	4.8745e-22	up PDL1-up vs -no up
1559078_at	BM193618	Hs.370549	B-cell CLL/lymphoma 11A (zinc finger protein)	BCL11A	chr2p16.1	53335	1.1402	10.5671	1.75479e-23	8.03128e-22	up PDL1-up vs -no up
204747_at	NM_001549	Hs.47338	interferon-induced protein with tetratricopeptide repeats 3	IFIT3	chr10q24	3437	1.13953	10.5203	2.61653e-23	1.18828e-21	up PDL1-up vs -no up
228531_at	AA741307	Hs.65641	sterile alpha motif domain containing 9	SAMD9	chr7q21.2	54809	1.08943	10.5041	3.00308e-23	1.35165e-21	up PDL1-up vs -no up
226757_at	AA131041	Hs.437609	interferon-induced protein with tetratricopeptide repeats 2	IFIT2	chr10q23.31	3433	1.13464	10.3095	1.56412e-22	6.74733e-21	up PDL1-up vs -no up
221286_s_at	NM_016459	Hs.409563	plasma cell-induced ER protein 1	MGC29506	chr5q23-q31	51237	1.10157	10.2987	1.71285e-22	7.37091e-21	up PDL1-up vs -no up
223062_s_at	BC004863	Hs.494261	phosphoserine aminotransferase 1	PSAT1	chr9q21.2	29968	1.81882	10.2956	1.75851e-22	7.54898e-21	up PDL1-up vs -no up
216598_s_at	S69738	Hs.303649	chemokine (C-C motif) ligand 2	CCL2	chr17q11.2-q12	6347	1.1097	10.28	2.00509e-22	8.58659e-21	up PDL1-up vs -no up
219684_at	NM_022147	Hs.43388	receptor (chemosensory) transporter protein 4	RTP4	chr3q27.3	64108	1.20882	10.2741	2.10674e-22	9.00005e-21	up PDL1-up vs -no up
219352_at	NM_017912	Hs.529317	hect domain and RLD 6	HERC6	chr4q22.1	55008	1.25214	10.1547	5.73266e-22	2.39962e-20	up PDL1-up vs -no up
232024_at	AI431931	Hs.647071	GTPase, IMAP family member 2	GIMAP2	chr7q36.1	26157	1.10949	10.0819	1.05113e-21	4.34322e-20	up PDL1-up vs -no up
222062_at	AI983115	Hs.132781	interleukin 27 receptor, alpha	IL27RA	chr19p13.11	9466	1.03991	9.99826	2.10417e-21	8.5443e-20	up PDL1-up vs -no up
217388_s_at	D55639	Hs.470126	kynureninase (L-kynurenine hydrolase)	KYNU	chr2q22.2	8942	1.55476	9.99435	2.17335e-21	8.80495e-20	up PDL1-up vs -no up
238439_at	AI925518	Hs.217484	ankyrin repeat domain 22	ANKRD22	chr10q23.31	118932	1.09582	9.99244	2.20791e-21	8.9347e-20	up PDL1-up vs -no up
219454_at	NM_015507	Hs.12844	EGF-like-domain, multiple 6	EGFL6	chrXp22	25975	1.23202	9.79786	1.09294e-20	4.23343e-19	up PDL1-up vs -no up
215121_x_at	AA680302	Hs.655198	immunoglobulin lambda constant 7	IGLC7	chr22q11.2	100290481	1.60104	9.77614	1.305e-20	5.03825e-19	up PDL1-up vs -no up
211748_x_at	BC005939	Hs.446429	prostaglandin D2 synthase 21kDa (brain)	PTGDS	chr9q34.2-q34.3	5730	1.06198	9.41229	2.45056e-19	8.74345e-18	up PDL1-up vs -no up
206392_s_at	NM_002888	Hs.131269	retinoic acid receptor responder (tazarotene induced) 1	RARRES1	chr3q25.32	5918	1.51849	9.25559	8.47395e-19	2.94601e-17	up PDL1-up vs -no up
210072_at	U88321	Hs.50002	chemokine (C-C motif) ligand 19	CCL19	chr9p13	6363	1.53219	9.19414	1.3733e-18	4.72777e-17	up PDL1-up vs -no up
224428_s_at	AY029179	Hs.470654	cell division cycle associated 7	CDCA7	chr2q31	83879	1.42935	9.0825	3.2835e-18	1.10827e-16	up PDL1-up vs -no up
202086_at	NM_002462	Hs.517307	myxovirus (influenza virus) resistance 1, interferon-inducible protein p78 (mouse)	MX1	chr21q22.3	4599	1.23919	9.06276	3.82778e-18	1.28151e-16	up PDL1-up vs -no up
205943_at	NM_005651	Hs.183671	tryptophan 2,3-dioxygenase	TDO2	chr4q31-q32	6999	1.29426	9.02682	5.05785e-18	1.67583e-16	up PDL1-up vs -no up
235061_at	AV706522	Hs.291000	protein phosphatase, Mg2+/Mn2+ dependent, 1K	PPM1K	chr4q22.1	152926	1.23678	8.67397	7.4963e-17	2.31024e-15	up PDL1-up vs -no up
229152_at	AI718421	Hs.320147	chromosome 4 open reading frame 7	C4orf7	chr4q13|4q13	260436	1.93412	8.65014	8.96944e-17	2.74982e-15	up PDL1-up vs -no up
209823_x_at	M17955	Hs.409934	major histocompatibility complex, class II, DQ beta 1	HLA-DQB1	chr6p21.3	3119	1.00328	8.62863	1.05429e-16	3.21824e-15	up PDL1-up vs -no up
219607_s_at	NM_024021	Hs.325960	membrane-spanning 4-domains, subfamily A, member 4	MS4A4A	chr11q12	51338	1.13069	8.58588	1.45256e-16	4.40727e-15	up PDL1-up vs -no up
204580_at	NM_002426	Hs.1695	matrix metallopeptidase 12 (macrophage elastase)	MMP12	chr11q22.3	4321	1.61469	8.42263	4.88851e-16	1.43751e-14	up PDL1-up vs -no up
205590_at	NM_005739	Hs.591127	RAS guanyl releasing protein 1 (calcium and DAG-regulated)	RASGRP1	chr15q14	10125	1.19425	8.20021	2.48699e-15	6.97603e-14	up PDL1-up vs -no up
209396_s_at	M80927	Hs.382202	chitinase 3-like 1 (cartilage glycoprotein-39)	CHI3L1	chr1q32.1	1116	1.41661	7.86815	2.66174e-14	6.86584e-13	up PDL1-up vs -no up
204438_at	NM_002438	Hs.461247	mannose receptor, C type 1	MRC1	chr10p12.33	414308	1.00578	7.64697	1.24056e-13	2.99833e-12	up PDL1-up vs -no up
204259_at	NM_002423	Hs.2256	matrix metallopeptidase 7 (matrilysin, uterine)	MMP7	chr11q21-q22	4316	1.12545	7.45923	4.46586e-13	1.03471e-11	up PDL1-up vs -no up
228245_s_at	AW594320	Hs.524331	ovostatin homolog 2-like	LOC100509231	chr12p11.21	100509231	1.1956	7.24499	1.87074e-12	4.07737e-11	up PDL1-up vs -no up
202917_s_at	NM_002964	Hs.416073	S100 calcium binding protein A8	S100A8	chr1q21	6279	1.74718	6.98098	1.04633e-11	2.0766e-10	up PDL1-up vs -no up
205306_x_at	AI074145	Hs.409081	kynurenine 3-monooxygenase (kynurenine 3-hydroxylase)	KMO	chr1q42-q44	8564	1.06382	6.92876	1.46225e-11	2.84602e-10	up PDL1-up vs -no up
212592_at	AV733266	Hs.643431	immunoglobulin J polypeptide, linker protein for immunoglobulin alpha and mu polypeptides	IGJ	chr4q21	3512	1.32769	6.5655	1.42123e-10	2.42744e-09	up PDL1-up vs -no up
204475_at	NM_002421	Hs.83169	matrix metallopeptidase 1 (interstitial collagenase)	MMP1	chr11q22.3	4312	1.56114	6.4885	2.27337e-10	3.78041e-09	up PDL1-up vs -no up
219010_at	NM_018265	Hs.518997	chromosome 1 open reading frame 106	C1orf106	chr1q32.1	55765	1.00605	6.24295	9.87398e-10	1.472e-08	up PDL1-up vs -no up
205030_at	NM_001446	Hs.26770	fatty acid binding protein 7, brain	FABP7	chr6q22-q23	2173	1.20466	5.68656	2.32479e-08	2.7584e-07	up PDL1-up vs -no up
205044_at	NM_014211	Hs.26225	gamma-aminobutyric acid (GABA) A receptor, pi	GABRP	chr5q33-q34	2568	1.27935	5.28762	1.93038e-07	1.89005e-06	up PDL1-up vs -no up
205916_at	NM_002963	Hs.112408	S100 calcium binding protein A7	S100A7	chr1q21	6278	1.09382	3.83378	0.000144013	0.000686726	up PDL1-up vs -no up
205358_at	NM_000826	Hs.32763	glutamate receptor, ionotropic, AMPA 2	GRIA2	chr4q32-q33	2891	-1.22954	-4.19162	3.33069e-05	0.000190827	down PDL1-up vs -no up
230493_at	AW664964	Hs.433791	shisa homolog 2 (Xenopus laevis)	SHISA2	chr13q12.13	387914	-1.02659	-4.28644	2.21894e-05	0.000133146	down PDL1-up vs -no up
227702_at	AA557324	Hs.439760	cytochrome P450, family 4, subfamily X, polypeptide 1	CYP4X1	chr1p33	260293	-1.08878	-4.2948	2.14004e-05	0.000128998	down PDL1-up vs -no up
233059_at	AK026384	Hs.591606	potassium inwardly-rectifying channel, subfamily J, member 3	KCNJ3	chr2q24.1	3760	-1.15421	-4.46673	1.00387e-05	6.57575e-05	down PDL1-up vs -no up
210272_at	M29873	Hs.529117	cytochrome P450, family 2, subfamily B, polypeptide 7 pseudogene 1	CYP2B7P1	chr19q13.2	1556	-1.08435	-4.75568	2.66105e-06	2.02372e-05	down PDL1-up vs -no up
230863_at	R73030	Hs.657729	low density lipoprotein receptor-related protein 2	LRP2	chr2q24-q31	4036	-1.03857	-4.99129	8.5648e-07	7.31483e-06	down PDL1-up vs -no up
205862_at	NM_014668	Hs.467733	growth regulation by estrogen in breast cancer 1	GREB1	chr2p25.1	9687	-1.06087	-5.0979	5.05204e-07	4.53616e-06	down PDL1-up vs -no up
231120_x_at	AL569326	Hs.724566	protein kinase (cAMP-dependent, catalytic) inhibitor beta	PKIB	chr6q22.31	5570	-1.01428	-5.47539	7.24088e-08	7.74974e-07	down PDL1-up vs -no up
205509_at	NM_001871	Hs.477891	carboxypeptidase B1 (tissue)	CPB1	chr3q24	1360	-2.18689	-5.60846	3.55339e-08	4.04218e-07	down PDL1-up vs -no up
227803_at	AA609053	Hs.35198	ectonucleotide pyrophosphatase/phosphodiesterase 5 (putative)	ENPP5	chr6p21.1-p11.2	59084	-1.10076	-5.7207	1.9284e-08	2.31375e-07	down PDL1-up vs -no up
222379_at	AI002715	Hs.348522	potassium voltage-gated channel, Isk-related family, member 4	KCNE4	chr2q36.3	23704	-1.1674	-5.7677	1.48854e-08	1.82509e-07	down PDL1-up vs -no up
229004_at	AI970797	Hs.681791	ADAM metallopeptidase with thrombospondin type 1 motif, 15	ADAMTS15	chr11q25	170689	-1.07504	-5.84179	9.86331e-09	1.24569e-07	down PDL1-up vs -no up
203130_s_at	NM_004522	Hs.660699	kinesin family member 5C	KIF5C	chr2q23.1	3800	-1.03636	-5.8987	7.16927e-09	9.28374e-08	down PDL1-up vs -no up
205357_s_at	NM_000685	Hs.477887	angiotensin II receptor, type 1	AGTR1	chr3q24	185	-1.44247	-5.94065	5.65782e-09	7.45509e-08	down PDL1-up vs -no up
205009_at	NM_003225	Hs.162807	trefoil factor 1	TFF1	chr21q22.3	7031	-1.70604	-5.95661	5.16887e-09	6.8492e-08	down PDL1-up vs -no up
206754_s_at	NM_000767	Hs.529117	cytochrome P450, family 2, subfamily B, polypeptide 6	CYP2B6	chr19q13.2	1555	-1.57089	-5.97769	4.58544e-09	6.12672e-08	down PDL1-up vs -no up
229764_at	AW629527	Hs.338851	tumor protein p63 regulated 1	TPRG1	chr3q28	285386	-1.48454	-6.03363	3.33177e-09	4.55161e-08	down PDL1-up vs -no up
1553622_a_at	NM_152597	Hs.129598	fibrous sheath interacting protein 1	FSIP1	chr15q14	161835	-1.36345	-6.19293	1.32438e-09	1.93513e-08	down PDL1-up vs -no up
228554_at	AL137566	Hs.32405	progesterone receptor	PGR	chr11q22-q23	5241	-1.62161	-6.19656	1.29654e-09	1.8968e-08	down PDL1-up vs -no up
224396_s_at	AF316824	Hs.435655	asporin	ASPN	chr9q22	54829	-1.14227	-6.21316	1.17632e-09	1.72881e-08	down PDL1-up vs -no up
211712_s_at	BC005830	Hs.3346	annexin A9	ANXA9	chr1q21	8416	-1.03552	-6.25542	9.17406e-10	1.37463e-08	down PDL1-up vs -no up
203571_s_at	NM_006829	Hs.642660	chromosome 10 open reading frame 116	C10orf116	chr10q23.2	10974	-1.00838	-6.34591	5.36308e-10	8.3821e-09	down PDL1-up vs -no up
204623_at	NM_003226	Hs.82961	trefoil factor 3 (intestinal)	TFF3	chr21q22.3	7033	-1.36368	-6.65561	8.15702e-11	1.43202e-09	down PDL1-up vs -no up
235165_at	AW151704	Hs.589848	par-6 partitioning defective 6 homolog beta (C. elegans)	PARD6B	chr20q13.13	84612	-1.06818	-6.70789	5.89493e-11	1.0527e-09	down PDL1-up vs -no up
209309_at	D90427	Hs.546239	alpha-2-glycoprotein 1, zinc-binding	AZGP1	chr7q22.1	563	-1.03547	-6.72359	5.34474e-11	9.61264e-10	down PDL1-up vs -no up
203453_at	NM_001038	Hs.591047	sodium channel, nonvoltage-gated 1 alpha	SCNN1A	chr12p13	6337	-1.01179	-6.72547	5.28243e-11	9.51026e-10	down PDL1-up vs -no up
225911_at	AL138410	Hs.518921	nephronectin	NPNT	chr4q24	255743	-1.10882	-6.84234	2.5335e-11	4.75277e-10	down PDL1-up vs -no up
205794_s_at	NM_002515	Hs.31588	neuro-oncological ventral antigen 1	NOVA1	chr14q	4857	-1.20043	-6.91949	1.55138e-11	3.00459e-10	down PDL1-up vs -no up
213110_s_at	AW052179	Hs.369089	collagen, type IV, alpha 5	COL4A5	chrXq22	1287	-1.08384	-6.93305	1.42267e-11	2.77358e-10	down PDL1-up vs -no up
227550_at	AW242720	Hs.388347	GDNF family receptor alpha 1	GFRA1	chr10q26.11	2674	-1.39772	-6.93387	1.41528e-11	2.76069e-10	down PDL1-up vs -no up
205381_at	NM_005824	Hs.567412	leucine rich repeat containing 17	LRRC17	chr7q22.1	10234	-1.08883	-6.96427	1.16487e-11	2.29507e-10	down PDL1-up vs -no up
227198_at	AW085505	Hs.444414	AF4/FMR2 family, member 3	AFF3	chr2q11.2-q12	3899	-1.59203	-6.98023	1.05139e-11	2.08546e-10	down PDL1-up vs -no up
207414_s_at	NM_002570	Hs.498494	proprotein convertase subtilisin/kexin type 6	PCSK6	chr15q26.3	5046	-1.04917	-7.00561	8.92939e-12	1.78421e-10	down PDL1-up vs -no up
204284_at	N26005	Hs.303090	protein phosphatase 1, regulatory (inhibitor) subunit 3C	PPP1R3C	chr10q23-q24	5507	-1.12391	-7.04497	6.9248e-12	1.40192e-10	down PDL1-up vs -no up
218211_s_at	NM_024101	Hs.102406	melanophilin	MLPH	chr2q37.3	79083	-1.06827	-7.09106	5.13463e-12	1.05895e-10	down PDL1-up vs -no up
203438_at	AI435828	Hs.233160	stanniocalcin 2	STC2	chr5q35.1	8614	-1.49767	-7.09196	5.10452e-12	1.05335e-10	down PDL1-up vs -no up
202409_at	X07868	Hs.272259	insulin-like growth factor 2 (somatomedin A)	IGF2	chr11p15.5	3481	-1.00001	-7.09398	5.03798e-12	1.04084e-10	down PDL1-up vs -no up
229975_at	AI826437	Hs.598475	bone morphogenetic protein receptor, type IB	BMPR1B	chr4q22-q24	658	-2.20847	-7.19622	2.58054e-12	5.55579e-11	down PDL1-up vs -no up
226597_at	AI348159	Hs.76277	receptor accessory protein 6	REEP6	chr19p13.3	92840	-1.0614	-7.20663	2.4096e-12	5.20047e-11	down PDL1-up vs -no up
226197_at	AW173504	Hs.496240	androgen receptor	AR	chrXq12	367	-1.05145	-7.27116	1.57307e-12	3.46065e-11	down PDL1-up vs -no up
201860_s_at	NM_000930	Hs.491582	plasminogen activator, tissue	PLAT	chr8p12	5327	-1.07256	-7.27909	1.49245e-12	3.29563e-11	down PDL1-up vs -no up
225516_at	AA876372	Hs.448520	solute carrier family 7 (cationic amino acid transporter, y+ system), member 2	SLC7A2	chr8p22-p21.3	6542	-1.52668	-7.2833	1.45133e-12	3.20683e-11	down PDL1-up vs -no up
213234_at	AB040900	Hs.132660	KIAA1467	KIAA1467	chr12p13.1	57613	-1.00428	-7.28699	1.41627e-12	3.13132e-11	down PDL1-up vs -no up
214440_at	NM_000662	Hs.591847	N-acetyltransferase 1 (arylamine N-acetyltransferase)	NAT1	chr8p22	9	-1.73918	-7.29608	1.3332e-12	2.95506e-11	down PDL1-up vs -no up
225996_at	AV709727	Hs.21380	LON peptidase N-terminal domain and ring finger 2	LONRF2	chr2q11.2	164832	-1.28905	-7.35322	9.10819e-13	2.05106e-11	down PDL1-up vs -no up
205597_at	NM_025257	Hs.335355	solute carrier family 44, member 4	SLC44A4	chr6p21.3	80736	-1.23995	-7.39964	6.67275e-13	1.52107e-11	down PDL1-up vs -no up
203929_s_at	AI056359	Hs.101174	microtubule-associated protein tau	MAPT	chr17q21.1	4137	-1.18417	-7.43387	5.29983e-13	1.21913e-11	down PDL1-up vs -no up
226030_at	BE897866	Hs.81934	acyl-CoA dehydrogenase, short/branched chain	ACADSB	chr10q26.13	36	-1.01616	-7.47983	3.88466e-13	9.072e-12	down PDL1-up vs -no up
227966_s_at	AA524895	Hs.351461	coiled-coil domain containing 74A	CCDC74A	chr2q21.1	90557	-1.23587	-7.50665	3.23857e-13	7.61354e-12	down PDL1-up vs -no up
219197_s_at	AI424243	Hs.523468	signal peptide, CUB domain, EGF-like 2	SCUBE2	chr11p15.3	57758	-1.8564	-7.58154	1.94381e-13	4.64396e-12	down PDL1-up vs -no up
228969_at	AI922323	Hs.530009	anterior gradient homolog 2 (Xenopus laevis)	AGR2	chr7p21.3	10551	-1.30765	-7.75543	5.85567e-14	1.45821e-12	down PDL1-up vs -no up
205225_at	NM_000125	Hs.208124	estrogen receptor 1	ESR1	chr6q25.1	2099	-1.87372	-7.83188	3.43347e-14	8.69756e-13	down PDL1-up vs -no up
206326_at	NM_002091	Hs.153444	gastrin-releasing peptide	GRP	chr18q21.1-q21.32	2922	-1.15418	-7.85784	2.86174e-14	7.34417e-13	down PDL1-up vs -no up
228241_at	AI827789	Hs.100686	anterior gradient homolog 3 (Xenopus laevis)	AGR3	chr7p21.1	155465	-2.30572	-7.9666	1.32783e-14	3.51238e-13	down PDL1-up vs -no up
227758_at	AW294092	Hs.199487	RAS-like, estrogen-regulated, growth inhibitor	RERG	chr12p12.3	85004	-1.29495	-8.12681	4.22569e-15	1.16494e-13	down PDL1-up vs -no up
226961_at	AI347918	Hs.91109	proline rich 15	PRR15	chr7p14.3	222171	-1.12447	-8.20535	2.3962e-15	6.73205e-14	down PDL1-up vs -no up
210735_s_at	BC000278	Hs.210995	carbonic anhydrase XII	CA12	chr15q22	771	-1.50676	-8.4639	3.60237e-16	1.07001e-14	down PDL1-up vs -no up
228915_at	AI650353	Hs.129452	dachshund homolog 1 (Drosophila)	DACH1	chr13q22	1602	-1.64739	-8.54356	1.99277e-16	5.99478e-15	down PDL1-up vs -no up
204798_at	NM_005375	Hs.606320	v-myb myeloblastosis viral oncogene homolog (avian)	MYB	chr6q22-q23	4602	-1.16656	-8.68285	7.01066e-17	2.16713e-15	down PDL1-up vs -no up
212956_at	AI348094	Hs.480819	TBC1 domain family, member 9 (with GRAM domain)	TBC1D9	chr4q31.21	23158	-1.20611	-8.70218	6.05919e-17	1.88379e-15	down PDL1-up vs -no up
225275_at	AA053711	Hs.482730	EGF-like repeats and discoidin I-like domains 3	EDIL3	chr5q14	10085	-1.1465	-8.76775	3.68783e-17	1.15571e-15	down PDL1-up vs -no up
225330_at	AL044092	Hs.643120	insulin-like growth factor 1 receptor	IGF1R	chr15q26.3	3480	-1.10182	-8.87727	1.59999e-17	5.13262e-16	down PDL1-up vs -no up
227522_at	AA209487	Hs.192586	carboxymethylenebutenolidase homolog (Pseudomonas)	CMBL	chr5p15.2	134147	-1.22752	-8.93581	1.02101e-17	3.31142e-16	down PDL1-up vs -no up
227081_at	AW299538	Hs.406050	dynein, axonemal, light intermediate chain 1	DNALI1	chr1p35.1	7802	-1.50998	-9.04451	4.41017e-18	1.46952e-16	down PDL1-up vs -no up
209603_at	AI796169	Hs.524134	GATA binding protein 3	GATA3	chr10p15	2625	-1.39876	-9.09119	3.06891e-18	1.04027e-16	down PDL1-up vs -no up
226506_at	AI742570	Hs.387057	thrombospondin, type I, domain containing 4	THSD4	chr15q23	79875	-1.00945	-9.11267	2.59621e-18	8.80888e-17	down PDL1-up vs -no up
214053_at	AW772192	Hs.390729	v-erb-a erythroblastic leukemia viral oncogene homolog 4 (avian)	ERBB4	chr2q33.3-q34	2066	-1.79006	-9.42522	2.21062e-19	7.9194e-18	down PDL1-up vs -no up
227163_at	AL162742	Hs.203634	glutathione S-transferase omega 2	GSTO2	chr10q25.1	119391	-1.07714	-9.45979	1.67782e-19	6.08482e-18	down PDL1-up vs -no up
218976_at	NM_021800	Hs.260720	DnaJ (Hsp40) homolog, subfamily C, member 12	DNAJC12	chr10q22.1	56521	-2.00002	-9.52415	1.00229e-19	3.69184e-18	down PDL1-up vs -no up
235144_at	AA826324	Hs.657750	RAS and EF-hand domain containing	RASEF	chr9q21.32	158158	-1.05943	-9.52651	9.83516e-20	3.63026e-18	down PDL1-up vs -no up
204667_at	NM_004496	Hs.163484	forkhead box A1	FOXA1	chr14q12-q13	3169	-1.43165	-9.55455	7.85155e-20	2.91027e-18	down PDL1-up vs -no up
221874_at	AB037745	Hs.708190	KIAA1324	KIAA1324	chr1p13.3	57535	-1.28939	-9.87212	5.94986e-21	2.34322e-19	down PDL1-up vs -no up
