# Supplementary material for: Prognostic and predictive value of PDL1 expression in breast cancer
Source: Oncotarget. 2014 Dec 31;6(7):5449–64. doi: 10.18632/oncotarget.3216 (PMC4467160; doi:10.18632/oncotarget.3216)
Supplement: Supplementary file 7 [file oncotarget-06-5449-s007.xlsx]

## Sheet: Table S7
Supplementary Table 6. GO biological processes associated with the 359 genes differentially expressed between breast cancers with versus without PDL1 upregulation.
Category	GO Term ID	GO Term label	Genes overexpressed in the "PDL1-up" group			Genes overexpressed in the "PDL1-no up" group
			Genes	N	p-value	Genes	N	p-value
GOTERM_BP_FAT	GO:0006955	immune response	IGLV1-40, KYNU, CD8A, IL27RA, S100A7, PAX5, IFI44L, APOBEC3G, IL15, IGHM, CXCL11, TLR8, CXCL10, SH2D1A, MS4A1, LTB, POU2AF1, GBP5, GZMA, IGL@, EOMES, TNFRSF17, CTSS, TRBC1, TRAT1, HLA-DQA1, HLA-F, C1QA, LILRB1, LILRB2, C1QB, CCR7, IL18BP, CCR5, TNFSF13B, CST7, LAX1, IGHD, CCR2, IGKV4-1, CTSC, SEMA4D, GBP4, LCP1, GBP2, GBP1, LCP2, HLA-DQB1, GPR183, IFIH1, CCL2, CCR1, CXCL9, RSAD2, CCL8, IL32, OAS2…	88	1.20365e-58
GOTERM_BP_FAT	GO:0006952	defense response	KYNU, IL27RA, S100A8, S100A7, APOBEC3G, IL15, CXCL11, TLR8, CXCL10, SH2D1A, TRAC, HCP5, MX1, MX2, GNLY, LYZ, TRAT1, SP140, CD163, C1QA, C1QB, LILRB2, CCR7, CCR5, CCR2, PLA2G7, PLA2G2D, PRF1, IFIH1, CCL2, CCR1, CXCL9, CCL8, RSAD2, IL32, CCL5, TRD@, CCL4, TAP2, TAP1, LY75, PTPRC, ITK, CCL19, SLAMF7, IDO1, CCL18, CORO1A, CYBB, CXCL13, CLEC7A	50	1.45386e-22
GOTERM_BP_FAT	GO:0002684	positive regulation of immune system process	IL27RA, CD247, KLRK1, PTPN22, IL15, IL7R, TLR8, VCAM1, SH2D1A, TAP2, CD2, ZAP70, IL2RG, CD27, PTPRC, GIMAP5, CD3E, IDO1, TRAT1, C1QA, C1QB, CD38, PRKCQ, CORO1A, CD37, SIRPG, TNFSF13B, LAX1, LCK, CLEC7A, CD79A, SASH3	32	1.60232e-20
GOTERM_BP_FAT	GO:0046649	lymphocyte activation	GPR183, CD8A, IL21R, KLRK1, PTPN22, IL15, IL7R, VCAM1, NLRC3, BCL11B, BCL11A, ZAP70, MS4A1, CD2, PTPRC, GIMAP5, CD3D, CD3E, EOMES, SLAMF7, SLAMF1, LAX1, LCK, IRF1, IRF4, BANK1, CLEC7A, CD79A, LCP1	29	1.58807e-19
GOTERM_BP_FAT	GO:0045321	leukocyte activation	GPR183, CD8A, IL21R, KLRK1, PTPN22, IL15, IL7R, VCAM1, NLRC3, BCL11B, BCL11A, ZAP70, MS4A1, CD2, PTPRC, GIMAP5, CD3D, CD3E, EOMES, SLAMF7, SLAMF1, LAX1, LCK, IRF1, IRF4, BANK1, CLEC7A, CD79A, LCP1, LCP2	30	3.0709e-18
GOTERM_BP_FAT	GO:0001775	cell activation	GPR183, CD8A, IL21R, KLRK1, PTPN22, IL15, IL7R, VCAM1, NLRC3, BCL11B, BCL11A, ZAP70, MS4A1, CD2, LTB, PTPRC, GIMAP5, CD3D, PLEK, CD3E, EOMES, SLAMF7, SLAMF1, LAX1, LCK, IRF1, IRF4, BANK1, CLEC7A, CD79A, LCP1, LCP2	32	4.01007e-18
GOTERM_BP_FAT	GO:0051249	regulation of lymphocyte activation	PTPRC, GIMAP5, IL27RA, CD3E, KLRK1, CTLA4, IDO1, IL15, IL7R, VCAM1, CD38, PRKCQ, CORO1A, SIRPG, TNFSF13B, LAX1, LCK, CD274, CD2, ZAP70, IL2RG, IRF4, SASH3, CD27	24	3.43645e-17
GOTERM_BP_FAT	GO:0050865	regulation of cell activation	IL27RA, KLRK1, IL15, IL7R, VCAM1, CD2, ZAP70, IL2RG, CD27, PTPRC, GIMAP5, PLEK, CD3E, CTLA4, IDO1, CD38, PRKCQ, SIRPG, CORO1A, TNFSF13B, LAX1, LCK, CD274, IRF4, SASH3	25	1.30695e-16
GOTERM_BP_FAT	GO:0002694	regulation of leukocyte activation	PTPRC, GIMAP5, IL27RA, CD3E, KLRK1, CTLA4, IDO1, IL15, IL7R, VCAM1, CD38, PRKCQ, CORO1A, SIRPG, TNFSF13B, LAX1, LCK, CD274, CD2, ZAP70, IL2RG, IRF4, SASH3, CD27	24	4.62591e-16
GOTERM_BP_FAT	GO:0050863	regulation of T cell activation	PTPRC, GIMAP5, CD3E, KLRK1, CTLA4, IDO1, IL15, IL7R, VCAM1, PRKCQ, CORO1A, SIRPG, TNFSF13B, LAX1, LCK, CD274, CD2, ZAP70, IL2RG, IRF4, SASH3	21	6.39247e-16
GOTERM_BP_FAT	GO:0050867	positive regulation of cell activation	PTPRC, GIMAP5, PLEK, CD3E, KLRK1, IL15, IL7R, VCAM1, CD38, PRKCQ, CORO1A, SIRPG, TNFSF13B, LCK, CD2, ZAP70, IL2RG, SASH3, CD27	19	5.32535e-14
GOTERM_BP_FAT	GO:0002696	positive regulation of leukocyte activation	PTPRC, GIMAP5, CD3E, KLRK1, IL15, IL7R, VCAM1, CD38, PRKCQ, CORO1A, SIRPG, TNFSF13B, LCK, CD2, ZAP70, IL2RG, SASH3, CD27	18	3.31761e-13
GOTERM_BP_FAT	GO:0042110	T cell activation	PTPRC, GIMAP5, CD3D, CD8A, CD3E, EOMES, PTPN22, IL15, IL7R, NLRC3, BCL11B, LCK, BCL11A, CD2, ZAP70, IRF1, CLEC7A, IRF4, LCP1	19	5.13418e-13
GOTERM_BP_FAT	GO:0050778	positive regulation of immune response	PTPRC, GIMAP5, IL27RA, CD3E, CD247, KLRK1, PTPN22, IDO1, IL15, TLR8, C1QA, C1QB, SH2D1A, TNFSF13B, LAX1, TAP2, ZAP70, CD79A, CLEC7A, SASH3	20	5.58056e-13
GOTERM_BP_FAT	GO:0051251	positive regulation of lymphocyte activation	PTPRC, GIMAP5, CD3E, KLRK1, IL15, IL7R, VCAM1, CD38, PRKCQ, CORO1A, SIRPG, TNFSF13B, LCK, ZAP70, IL2RG, CD27, SASH3	17	1.07447e-12
GOTERM_BP_FAT	GO:0030098	lymphocyte differentiation	PTPRC, GPR183, GIMAP5, CD3D, CD8A, CD3E, EOMES, PTPN22, IL15, IL7R, VCAM1, BCL11B, LCK, BCL11A, ZAP70, IRF1, CD79A	17	2.81068e-12
GOTERM_BP_FAT	GO:0006954	inflammatory response	CCL2, S100A8, CCR1, CXCL9, CCL8, IL15, CXCL11, CCL5, CCL4, TLR8, CXCL10, LY75, LYZ, CCL19, IDO1, CCL18, CD163, C1QA, C1QB, CYBB, CCR7, CCR5, CXCL13, CCR2, PLA2G7, CLEC7A, PLA2G2D	27	3.23653e-12
GOTERM_BP_FAT	GO:0050870	positive regulation of T cell activation	PTPRC, GIMAP5, CD3E, KLRK1, IL15, IL7R, VCAM1, PRKCQ, CORO1A, SIRPG, TNFSF13B, LCK, ZAP70, IL2RG, SASH3	15	6.07704e-12
GOTERM_BP_FAT	GO:0002521	leukocyte differentiation	PTPRC, GPR183, GIMAP5, CD3D, CD8A, CD3E, EOMES, PTPN22, IL15, IL7R, VCAM1, BCL11B, LCK, BCL11A, ZAP70, IRF1, CD79A, IRF4	18	1.14411e-11
GOTERM_BP_FAT	GO:0030217	T cell differentiation	PTPRC, GIMAP5, CD8A, CD3D, CD3E, EOMES, PTPN22, IL15, IL7R, BCL11B, LCK, BCL11A, ZAP70, IRF1	14	1.17273e-11
GOTERM_BP_FAT	GO:0048534	hemopoietic or lymphoid organ development	PTPRC, GPR183, GIMAP5, CD3D, CD8A, PLEK, CD3E, HCLS1, EOMES, PTPN22, IL15, IL7R, VCAM1, CXCL13, BCL11B, LCK, BCL11A, IRF8, IRF1, ZAP70, CD79A, IRF4, LTB	23	5.69864e-11
GOTERM_BP_FAT	GO:0048584	positive regulation of response to stimulus	PTPRC, GIMAP5, IL27RA, CD3E, CD247, KLRK1, PTPN22, IDO1, IL15, CCL5, TLR8, C1QA, C1QB, SH2D1A, TNFSF13B, LAX1, TAP2, ZAP70, CLEC7A, CD79A, SASH3, CD27	22	6.22661e-11
GOTERM_BP_FAT	GO:0009615	response to virus	PTPRC, IFIH1, CCL19, CCL8, RSAD2, APOBEC3G, IFI44, STAT1, CCL5, CCL4, TRIM22, TLR8, ISG20, LILRB1, MX1, MX2	16	8.27436e-11
GOTERM_BP_FAT	GO:0002520	immune system development	PTPRC, GPR183, GIMAP5, CD3D, CD8A, PLEK, CD3E, HCLS1, EOMES, PTPN22, IL15, IL7R, VCAM1, CXCL13, BCL11B, LCK, BCL11A, IRF8, IRF1, ZAP70, CD79A, IRF4, LTB	23	1.81424e-10
GOTERM_BP_FAT	GO:0006935	chemotaxis	CCL2, CCR1, CXCL9, CCL19, CCL8, FPR3, CCL5, CXCL11, CCL4, CCL18, CXCL10, CORO1A, CCR7, CCR5, RAC2, CXCL13, CCR2, XCL1	18	2.87133e-10
GOTERM_BP_FAT	GO:0042330	taxis	CCL2, CCR1, CXCL9, CCL19, CCL8, FPR3, CCL5, CXCL11, CCL4, CCL18, CXCL10, CORO1A, CCR7, CCR5, RAC2, CXCL13, CCR2, XCL1	18	2.87133e-10
GOTERM_BP_FAT	GO:0030097	hemopoiesis	PTPRC, GPR183, GIMAP5, CD3D, CD8A, PLEK, CD3E, HCLS1, EOMES, PTPN22, IL15, IL7R, VCAM1, BCL11B, LCK, BCL11A, IRF8, ZAP70, IRF1, CD79A, IRF4	21	4.35213e-10
GOTERM_BP_FAT	GO:0006968	cellular defense response	PRF1, ITK, GNLY, CXCL9, CCL5, TRD@, TRAT1, LILRB2, SH2D1A, TRAC, CCR5, TAP2, CCR2	12	1.51481e-09
GOTERM_BP_FAT	GO:0050670	regulation of lymphocyte proliferation	PTPRC, CD3E, CTLA4, IL15, IDO1, VCAM1, PRKCQ, CD38, CORO1A, TNFSF13B, CD274, ZAP70, SASH3	13	3.79278e-09
GOTERM_BP_FAT	GO:0032944	regulation of mononuclear cell proliferation	PTPRC, CD3E, CTLA4, IL15, IDO1, VCAM1, PRKCQ, CD38, CORO1A, TNFSF13B, CD274, ZAP70, SASH3	13	4.36695e-09
GOTERM_BP_FAT	GO:0070663	regulation of leukocyte proliferation	PTPRC, CD3E, CTLA4, IL15, IDO1, VCAM1, PRKCQ, CD38, CORO1A, TNFSF13B, CD274, ZAP70, SASH3	13	4.36695e-09
GOTERM_BP_FAT	GO:0009611	response to wounding	CCL2, S100A8, CCR1, CXCL9, CCL8, IL15, CCL5, CXCL11, CCL4, TLR8, CXCL10, LY75, PLEK, LYZ, CCL19, IDO1, CCL18, CD163, C1QA, PRKCQ, C1QB, CYBB, CCR7, CCR5, CXCL13, CCR2, PLA2G7, CLEC7A, PLA2G2D	29	6.98959e-09
GOTERM_BP_FAT	GO:0042129	regulation of T cell proliferation	VCAM1, PRKCQ, PTPRC, CORO1A, TNFSF13B, CD3E, CD274, ZAP70, CTLA4, IDO1, IL15	11	2.65065e-08
GOTERM_BP_FAT	GO:0045619	regulation of lymphocyte differentiation	PTPRC, GIMAP5, ZAP70, CD2, CTLA4, IL2RG, IRF4, IL15, IL7R, CD27, SASH3	11	3.10977e-08
GOTERM_BP_FAT	GO:0045580	regulation of T cell differentiation	PTPRC, GIMAP5, ZAP70, CD2, CTLA4, IL2RG, IRF4, IL15, IL7R, SASH3	10	5.9457e-08
GOTERM_BP_FAT	GO:0002429	immune response-activating cell surface receptor signaling pathway	PTPRC, CD3E, LAX1, CD247, ZAP70, KLRK1, PTPN22, CD79A, CLEC7A	9	9.60305e-08
GOTERM_BP_FAT	GO:0050671	positive regulation of lymphocyte proliferation	VCAM1, CD38, PRKCQ, PTPRC, CORO1A, TNFSF13B, CD3E, ZAP70, IL15, SASH3	10	1.17956e-07
GOTERM_BP_FAT	GO:0032946	positive regulation of mononuclear cell proliferation	VCAM1, CD38, PRKCQ, PTPRC, CORO1A, TNFSF13B, CD3E, ZAP70, IL15, SASH3	10	1.38725e-07
GOTERM_BP_FAT	GO:0070665	positive regulation of leukocyte proliferation	VCAM1, CD38, PRKCQ, PTPRC, CORO1A, TNFSF13B, CD3E, ZAP70, IL15, SASH3	10	1.38725e-07
GOTERM_BP_FAT	GO:0007626	locomotory behavior	CCL2, CCR1, CXCL9, CCL8, CCL19, FPR3, CCL5, CXCL11, CCL4, CCL18, CXCL10, CORO1A, CCR7, CCR5, RAC2, PTGDS, CXCL13, CCR2, XCL1	19	1.74288e-07
GOTERM_BP_FAT	GO:0002768	immune response-regulating cell surface receptor signaling pathway	PTPRC, CD3E, LAX1, CD247, ZAP70, KLRK1, PTPN22, CD79A, CLEC7A	9	1.77222e-07
GOTERM_BP_FAT	GO:0002757	immune response-activating signal transduction	PTPRC, CD3E, LAX1, CD247, ZAP70, KLRK1, PTPN22, CD79A, CLEC7A	9	9.93007e-07
GOTERM_BP_FAT	GO:0002253	activation of immune response	C1QA, C1QB, PTPRC, CD3E, LAX1, CD247, ZAP70, KLRK1, PTPN22, CD79A, CLEC7A	11	1.46629e-06
GOTERM_BP_FAT	GO:0042102	positive regulation of T cell proliferation	VCAM1, PRKCQ, PTPRC, CORO1A, TNFSF13B, CD3E, ZAP70, IL15	8	1.63431e-06
GOTERM_BP_FAT	GO:0002764	immune response-regulating signal transduction	PTPRC, CD3E, LAX1, CD247, ZAP70, KLRK1, PTPN22, CD79A, CLEC7A	9	1.78009e-06
GOTERM_BP_FAT	GO:0002697	regulation of immune effector process	PTPRC, SH2D1A, CD37, GIMAP5, IL27RA, TAP2, KLRK1, APOBEC3G, IL15, IL7R, SASH3	11	2.8434e-06
GOTERM_BP_FAT	GO:0006874	cellular calcium ion homeostasis	PTPRC, CCL2, CCR1, CCL19, CD52, CCL5, PRKCB, CD38, CCR7, CCR5, CXCL13, LCK, CCR2, XCL1	14	4.03302e-06
GOTERM_BP_FAT	GO:0002824	positive regulation of adaptive immune response based on somatic recombination of immune receptors built from immunoglobulin superfamily domains	PTPRC, GIMAP5, TNFSF13B, IL27RA, TAP2, IDO1, SASH3	7	4.7965e-06
GOTERM_BP_FAT	GO:0055074	calcium ion homeostasis	PTPRC, CCL2, CCR1, CCL19, CD52, CCL5, PRKCB, CD38, CCR7, CCR5, CXCL13, LCK, CCR2, XCL1	14	5.42637e-06
GOTERM_BP_FAT	GO:0002821	positive regulation of adaptive immune response	PTPRC, GIMAP5, TNFSF13B, IL27RA, TAP2, IDO1, SASH3	7	5.87338e-06
GOTERM_BP_FAT	GO:0042127	regulation of cell proliferation	RARRES1, CCL2, MMP7, IL15, CXCL10, VCAM1, WARS, CDCA7, RAC2, BCL11B, ZAP70, LTB, RUNX3, PTPRC, CD3E, HCLS1, CTLA4, IDO1, STAT1, SLAMF1, MMP12, CD38, TNFRSF9, PRKCQ, CORO1A, SIRPG, TNFSF13B, CD274, FABP7, SASH3	30	7.09595e-06
GOTERM_BP_FAT	GO:0006875	cellular metal ion homeostasis	PTPRC, CCL2, CCR1, CCL19, CD52, CCL5, PRKCB, CD38, CCR7, CCR5, CXCL13, LCK, CCR2, XCL1	14	8.54188e-06
GOTERM_BP_FAT	GO:0050851	antigen receptor-mediated signaling pathway	PTPRC, CD3E, LAX1, CD247, ZAP70, PTPN22, CD79A	7	8.61595e-06
GOTERM_BP_FAT	GO:0045621	positive regulation of lymphocyte differentiation	PTPRC, GIMAP5, ZAP70, IL2RG, IL7R, CD27, SASH3	7	1.23137e-05
GOTERM_BP_FAT	GO:0055065	metal ion homeostasis	PTPRC, CCL2, CCR1, CCL19, CD52, CCL5, PRKCB, CD38, CCR7, CCR5, CXCL13, LCK, CCR2, XCL1	14	1.38417e-05
GOTERM_BP_FAT	GO:0046634	regulation of alpha-beta T cell activation	PTPRC, GIMAP5, CD3E, ZAP70, IL2RG, IRF4, SASH3	7	1.45921e-05
GOTERM_BP_FAT	GO:0002706	regulation of lymphocyte mediated immunity	PTPRC, SH2D1A, GIMAP5, IL27RA, TAP2, KLRK1, IL7R, SASH3	8	1.55409e-05
GOTERM_BP_FAT	GO:0002822	regulation of adaptive immune response based on somatic recombination of immune receptors built from immunoglobulin superfamily domains	PTPRC, GIMAP5, TNFSF13B, IL27RA, TAP2, IDO1, IL7R, SASH3	8	1.75819e-05
GOTERM_BP_FAT	GO:0042113	B cell activation	VCAM1, GPR183, PTPRC, LAX1, BCL11A, MS4A1, BANK1, CD79A, IL7R	9	1.82599e-05
GOTERM_BP_FAT	GO:0001817	regulation of cytokine production	GIMAP5, IL27RA, CD3E, KLRK1, IDO1, TLR8, PRKCQ, IRF1, IRF4, CLEC7A, CASP1, LTB, SASH3	13	1.91649e-05
GOTERM_BP_FAT	GO:0002819	regulation of adaptive immune response	PTPRC, GIMAP5, TNFSF13B, IL27RA, TAP2, IDO1, IL7R, SASH3	8	1.98393e-05
GOTERM_BP_FAT	GO:0001910	regulation of leukocyte mediated cytotoxicity	PTPRC, SH2D1A, GIMAP5, TAP2, KLRK1, IL7R	6	3.08551e-05
GOTERM_BP_FAT	GO:0002703	regulation of leukocyte mediated immunity	PTPRC, SH2D1A, GIMAP5, IL27RA, TAP2, KLRK1, IL7R, SASH3	8	3.50192e-05
GOTERM_BP_FAT	GO:0002252	immune effector process	C1QA, C1QB, PTPRC, TNFSF13B, CD8A, LAX1, RSAD2, SLAMF7, IL7R, TLR8, CD27	11	3.5079e-05
GOTERM_BP_FAT	GO:0046635	positive regulation of alpha-beta T cell activation	PTPRC, GIMAP5, CD3E, ZAP70, IL2RG, SASH3	6	3.77359e-05
GOTERM_BP_FAT	GO:0030005	cellular di-, tri-valent inorganic cation homeostasis	PTPRC, CCL2, CCR1, CCL19, CD52, CCL5, PRKCB, CD38, CCR7, CCR5, CXCL13, LCK, CCR2, XCL1	14	4.05441e-05
GOTERM_BP_FAT	GO:0045087	innate immune response	C1QA, C1QB, CORO1A, IFIH1, CYBB, KYNU, S100A7, APOBEC3G, CLEC7A, SLAMF7, TLR8	11	4.5142e-05
GOTERM_BP_FAT	GO:0002699	positive regulation of immune effector process	PTPRC, SH2D1A, CD37, GIMAP5, TAP2, KLRK1, SASH3	7	4.78357e-05
GOTERM_BP_FAT	GO:0031341	regulation of cell killing	PTPRC, SH2D1A, GIMAP5, TAP2, KLRK1, IL7R	6	5.50147e-05
GOTERM_BP_FAT	GO:0006569	tryptophan catabolic process	TDO2, KYNU, KMO, IDO1	4	6.53597e-05
GOTERM_BP_FAT	GO:0019441	tryptophan catabolic process to kynurenine	TDO2, KYNU, KMO, IDO1	4	6.53597e-05
GOTERM_BP_FAT	GO:0042436	indole derivative catabolic process	TDO2, KYNU, KMO, IDO1	4	6.53597e-05
GOTERM_BP_FAT	GO:0046218	indolalkylamine catabolic process	TDO2, KYNU, KMO, IDO1	4	6.53597e-05
GOTERM_BP_FAT	GO:0055066	di-, tri-valent inorganic cation homeostasis	PTPRC, CCL2, CCR1, CCL19, CD52, CCL5, PRKCB, CD38, CCR7, CCR5, CXCL13, LCK, CCR2, XCL1	14	6.87988e-05
GOTERM_BP_FAT	GO:0019221	cytokine-mediated signaling pathway	IL2RB, STAT4, CCL2, CCR1, CCR2, CSF2RB, JAK3, STAT1	8	8.58205e-05
GOTERM_BP_FAT	GO:0007610	behavior	CCL2, CCR1, CXCL9, CCL8, CCL19, FPR3, IDO1, CCL5, CXCL11, CCL4, CCL18, CXCL10, CORO1A, CCR7, CCR5, RAC2, PTGDS, CXCL13, CCR2, XCL1	20	8.91091e-05
GOTERM_BP_FAT	GO:0045582	positive regulation of T cell differentiation	PTPRC, GIMAP5, ZAP70, IL2RG, IL7R, SASH3	6	0.000107336
GOTERM_BP_FAT	GO:0050864	regulation of B cell activation	CD38, PTPRC, TNFSF13B, IL27RA, IL2RG, CD27, SASH3	7	0.000111802
GOTERM_BP_FAT	GO:0006568	tryptophan metabolic process	TDO2, KYNU, KMO, IDO1	4	0.000113107
GOTERM_BP_FAT	GO:0050871	positive regulation of B cell activation	CD38, PTPRC, TNFSF13B, IL2RG, CD27, SASH3	6	0.000124965
GOTERM_BP_FAT	GO:0030003	cellular cation homeostasis	PTPRC, CCL2, CCR1, CCL19, CD52, CCL5, PRKCB, CD38, CCR7, CCR5, CXCL13, LCK, CCR2, XCL1	14	0.000127209
GOTERM_BP_FAT	GO:0046631	alpha-beta T cell activation	BCL11B, ZAP70, EOMES, IRF1, IL15	5	0.000130167
GOTERM_BP_FAT	GO:0002705	positive regulation of leukocyte mediated immunity	PTPRC, SH2D1A, GIMAP5, TAP2, KLRK1, SASH3	6	0.000144729
GOTERM_BP_FAT	GO:0002708	positive regulation of lymphocyte mediated immunity	PTPRC, SH2D1A, GIMAP5, TAP2, KLRK1, SASH3	6	0.000144729
GOTERM_BP_FAT	GO:0045058	T cell selection	PTPRC, CD3D, CD3E, ZAP70, IL15	5	0.00016294
GOTERM_BP_FAT	GO:0008284	positive regulation of cell proliferation	PTPRC, CCL2, CD3E, HCLS1, IL15, STAT1, SLAMF1, MMP12, CXCL10, VCAM1, CD38, PRKCQ, CORO1A, SIRPG, TNFSF13B, RAC2, ZAP70, SASH3	18	0.000179106
GOTERM_BP_FAT	GO:0042981	regulation of apoptosis	IFIH1, CCL2, BCL11B, CD2, MX1, CASP1, LTB, CD27, RUNX3, PTPRC, IL2RB, GIMAP5, CD3E, BCL2A1, SLAMF7, IDO1, STAT1, BIRC3, CD38, SERPINB9, TNFRSF9, TNFSF13B, CARD16, LCK, TNFAIP8, SEMA4D, TNFAIP3	27	0.000191027
GOTERM_BP_FAT	GO:0050848	regulation of calcium-mediated signaling	PLEK, CD8A, CD3E, ZAP70, TRAT1	5	0.000201281
GOTERM_BP_FAT	GO:0043067	regulation of programmed cell death	IFIH1, CCL2, BCL11B, CD2, MX1, CASP1, LTB, CD27, RUNX3, PTPRC, IL2RB, GIMAP5, CD3E, BCL2A1, SLAMF7, IDO1, STAT1, BIRC3, CD38, SERPINB9, TNFRSF9, TNFSF13B, CARD16, LCK, TNFAIP8, SEMA4D, TNFAIP3	27	0.000223218
GOTERM_BP_FAT	GO:0010941	regulation of cell death	IFIH1, CCL2, BCL11B, CD2, MX1, CASP1, LTB, CD27, RUNX3, PTPRC, IL2RB, GIMAP5, CD3E, BCL2A1, SLAMF7, IDO1, STAT1, BIRC3, CD38, SERPINB9, TNFRSF9, TNFSF13B, CARD16, LCK, TNFAIP8, SEMA4D, TNFAIP3	27	0.000236481
GOTERM_BP_FAT	GO:0001912	positive regulation of leukocyte mediated cytotoxicity	PTPRC, SH2D1A, GIMAP5, TAP2, KLRK1	5	0.000245721
GOTERM_BP_FAT	GO:0002683	negative regulation of immune system process	PTPRC, GIMAP5, IL27RA, LAX1, CD274, CTLA4, IDO1, IL7R	8	0.000252033
GOTERM_BP_FAT	GO:0007204	elevation of cytosolic calcium ion concentration	CD38, PTPRC, CCR7, CCR5, CXCL13, CCR1, LCK, CCR2, CD52	9	0.000256374
GOTERM_BP_FAT	GO:0050852	T cell receptor signaling pathway	PTPRC, CD3E, CD247, ZAP70, PTPN22	5	0.000355068
GOTERM_BP_FAT	GO:0048535	lymph node development	CXCL13, IL15, IL7R, LTB	4	0.000375017
GOTERM_BP_FAT	GO:0055080	cation homeostasis	PTPRC, CCL2, CCR1, CCL19, CD52, CCL5, PRKCB, CD38, CCR7, CCR5, CXCL13, LCK, CCR2, XCL1	14	0.000404286
GOTERM_BP_FAT	GO:0051480	cytosolic calcium ion homeostasis	CD38, PTPRC, CCR7, CCR5, CXCL13, CCR1, LCK, CCR2, CD52	9	0.000413177
GOTERM_BP_FAT	GO:0031343	positive regulation of cell killing	PTPRC, SH2D1A, GIMAP5, TAP2, KLRK1	5	0.000421084
GOTERM_BP_FAT	GO:0046637	regulation of alpha-beta T cell differentiation	GIMAP5, ZAP70, IL2RG, IRF4, SASH3	5	0.000495413
GOTERM_BP_FAT	GO:0009074	aromatic amino acid family catabolic process	TDO2, KYNU, KMO, IDO1	4	0.00067237
GOTERM_BP_FAT	GO:0042108	positive regulation of cytokine biosynthetic process	PRKCQ, CD3E, IRF1, IRF4, LTB, TLR8	6	0.000750758
GOTERM_BP_FAT	GO:0031349	positive regulation of defense response	SH2D1A, GIMAP5, KLRK1, IDO1, CLEC7A, CCL5, TLR8	7	0.000803148
GOTERM_BP_FAT	GO:0045061	thymic T cell selection	PTPRC, CD3D, CD3E, ZAP70	4	0.0008644
GOTERM_BP_FAT	GO:0032649	regulation of interferon-gamma production	GIMAP5, IL27RA, KLRK1, TLR8, SASH3	5	0.00101189
GOTERM_BP_FAT	GO:0006586	indolalkylamine metabolic process	TDO2, KYNU, KMO, IDO1	4	0.00108797
GOTERM_BP_FAT	GO:0042430	indole and derivative metabolic process	TDO2, KYNU, KMO, IDO1	4	0.00108797
GOTERM_BP_FAT	GO:0042434	indole derivative metabolic process	TDO2, KYNU, KMO, IDO1	4	0.00108797
GOTERM_BP_FAT	GO:0046632	alpha-beta T cell differentiation	BCL11B, ZAP70, EOMES, IRF1	4	0.00108797
GOTERM_BP_FAT	GO:0009306	protein secretion	TNFSF13B, PLEK, LAX1, LCP2, CXCL10	5	0.00114822
GOTERM_BP_FAT	GO:0006959	humoral immune response	C1QA, C1QB, GPR183, SH2D1A, POU2AF1, CCL2, PAX5	7	0.00121717
GOTERM_BP_FAT	GO:0042402	biogenic amine catabolic process	TDO2, KYNU, KMO, IDO1	4	0.00134492
GOTERM_BP_FAT	GO:0043370	regulation of CD4-positive, alpha beta T cell differentiation	GIMAP5, IL2RG, IRF4, SASH3	4	0.00134492
GOTERM_BP_FAT	GO:0019882	antigen processing and presentation	HLA-DQB1, CD8A, TAP2, HLA-DOB, HLA-DQA1, PSMB9, HLA-F	7	0.00157274
GOTERM_BP_FAT	GO:0006873	cellular ion homeostasis	PTPRC, CCL2, GIMAP5, CCR1, CCL19, CD52, CCL5, PRKCB, CD38, CCR7, CCR5, CXCL13, LCK, CCR2, XCL1	15	0.00163781
GOTERM_BP_FAT	GO:0055082	cellular chemical homeostasis	PTPRC, CCL2, GIMAP5, CCR1, CCL19, CD52, CCL5, PRKCB, CD38, CCR7, CCR5, CXCL13, LCK, CCR2, XCL1	15	0.00188798
GOTERM_BP_FAT	GO:0050850	positive regulation of calcium-mediated signaling	CD8A, CD3E, ZAP70, TRAT1	4	0.00196582
GOTERM_BP_FAT	GO:0045589	regulation of regulatory T cell differentiation	GIMAP5, CTLA4, IL2RG	3	0.00219619
GOTERM_BP_FAT	GO:0050857	positive regulation of antigen receptor-mediated signaling pathway	PTPRC, LCK, TRAT1	3	0.00219619
GOTERM_BP_FAT	GO:0001819	positive regulation of cytokine production	GIMAP5, IL27RA, KLRK1, IDO1, CLEC7A, CASP1, SASH3	7	0.00237866
GOTERM_BP_FAT	GO:0009072	aromatic amino acid family metabolic process	TDO2, KYNU, KMO, IDO1	4	0.00273983
GOTERM_BP_FAT	GO:0042219	cellular amino acid derivative catabolic process	TDO2, KYNU, KMO, IDO1	4	0.00273983
GOTERM_BP_FAT	GO:0019439	aromatic compound catabolic process	TDO2, KYNU, KMO, IDO1	4	0.00318781
GOTERM_BP_FAT	GO:0030890	positive regulation of B cell proliferation	CD38, PTPRC, TNFSF13B, SASH3	4	0.00318781
GOTERM_BP_FAT	GO:0046638	positive regulation of alpha-beta T cell differentiation	GIMAP5, ZAP70, IL2RG, SASH3	4	0.00318781
GOTERM_BP_FAT	GO:0002700	regulation of production of molecular mediator of immune response	PTPRC, CD37, GIMAP5, IL27RA, SASH3	5	0.00328658
GOTERM_BP_FAT	GO:0050868	negative regulation of T cell activation	GIMAP5, LAX1, CD274, CTLA4, IDO1	5	0.0035903
GOTERM_BP_FAT	GO:0002709	regulation of T cell mediated immunity	PTPRC, TAP2, IL7R, SASH3	4	0.00367816
GOTERM_BP_FAT	GO:0019835	cytolysis	PRF1, GZMA, LYZ, GZMB	4	0.00367816
GOTERM_BP_FAT	GO:0030101	natural killer cell activation	IL21R, KLRK1, CD2, SLAMF7	4	0.00367816
GOTERM_BP_FAT	GO:0050801	ion homeostasis	PTPRC, CCL2, GIMAP5, CCR1, CCL19, CD52, CCL5, PRKCB, CD38, CCR7, CCR5, CXCL13, LCK, CCR2, XCL1	15	0.00369643
GOTERM_BP_FAT	GO:0051240	positive regulation of multicellular organismal process	CD38, GIMAP5, CCL2, IL27RA, KLRK1, IDO1, CLEC7A, CASP1, CCL5, LTB, SASH3	11	0.00390568
GOTERM_BP_FAT	GO:0002449	lymphocyte mediated immunity	C1QA, C1QB, CD8A, SLAMF7, TLR8, CD27	6	0.00406392
GOTERM_BP_FAT	GO:0006916	anti-apoptosis	SERPINB9, IL2RB, CCL2, TNFSF13B, TNFAIP8, BCL2A1, SEMA4D, TNFAIP3, BIRC3, CD27	10	0.00411105
GOTERM_BP_FAT	GO:0045059	positive thymic T cell selection	PTPRC, CD3D, ZAP70	3	0.00452101
GOTERM_BP_FAT	GO:0045089	positive regulation of innate immune response	SH2D1A, GIMAP5, KLRK1, CLEC7A, TLR8	5	0.00499542
GOTERM_BP_FAT	GO:0042035	regulation of cytokine biosynthetic process	PRKCQ, CD3E, IRF1, IRF4, LTB, TLR8	6	0.00515401
GOTERM_BP_FAT	GO:0045060	negative thymic T cell selection	PTPRC, CD3E, ZAP70	3	0.00596836
GOTERM_BP_FAT	GO:0019674	NAD metabolic process	TDO2, KYNU, KMO, IDO1	4	0.00608566
GOTERM_BP_FAT	GO:0050777	negative regulation of immune response	PTPRC, IL27RA, CTLA4, IL7R	4	0.00608566
GOTERM_BP_FAT	GO:0002250	adaptive immune response	C1QA, C1QB, IL18BP, CD8A, TLR8, CD27	6	0.00609701
GOTERM_BP_FAT	GO:0002460	adaptive immune response based on somatic recombination of immune receptors built from immunoglobulin superfamily domains	C1QA, C1QB, IL18BP, CD8A, TLR8, CD27	6	0.00609701
GOTERM_BP_FAT	GO:0002637	regulation of immunoglobulin production	PTPRC, CD37, IL27RA, SASH3	4	0.00680396
GOTERM_BP_FAT	GO:0007166	cell surface receptor linked signal transduction	GPR183, CCL2, IL27RA, CD8A, CCR1, CD247, GABBR1, KLRK1, CXCL9, PTPN22, FPR3, CCL5, IL7R, CXCL11, CXCL10, P2RY8, ZAP70, CD2, CD27, PTPRC, CD3D, PLEK, STAP1, GPR18, CD3E, GPR171, CCL19, STAT1, BIRC3, LILRB2, CCR7, CCR5, LAX1, CCR2, CD274, LCK, CD79A, JAK3, CLEC7A, KLRC1, ADAMDEC1, LCP2	42	0.00705119
GOTERM_BP_FAT	GO:0043066	negative regulation of apoptosis	IL2RB, CCL2, GIMAP5, BCL2A1, IDO1, BIRC3, SERPINB9, TNFSF13B, BCL11B, TNFAIP8, SEMA4D, TNFAIP3, CD27	13	0.00745271
GOTERM_BP_FAT	GO:0033077	T cell differentiation in the thymus	PTPRC, CD3D, CD3E, ZAP70	4	0.00757055
GOTERM_BP_FAT	GO:0001914	regulation of T cell mediated cytotoxicity	PTPRC, TAP2, IL7R	3	0.00759776
GOTERM_BP_FAT	GO:0043368	positive T cell selection	PTPRC, CD3D, ZAP70	3	0.00759776
GOTERM_BP_FAT	GO:0043383	negative T cell selection	PTPRC, CD3E, ZAP70	3	0.00759776
GOTERM_BP_FAT	GO:0046641	positive regulation of alpha-beta T cell proliferation	PTPRC, CD3E, ZAP70	3	0.00759776
GOTERM_BP_FAT	GO:0043069	negative regulation of programmed cell death	IL2RB, CCL2, GIMAP5, BCL2A1, IDO1, BIRC3, SERPINB9, TNFSF13B, BCL11B, TNFAIP8, SEMA4D, TNFAIP3, CD27	13	0.00831099
GOTERM_BP_FAT	GO:0030888	regulation of B cell proliferation	CD38, PTPRC, TNFSF13B, SASH3	4	0.00838613
GOTERM_BP_FAT	GO:0060548	negative regulation of cell death	IL2RB, CCL2, GIMAP5, BCL2A1, IDO1, BIRC3, SERPINB9, TNFSF13B, BCL11B, TNFAIP8, SEMA4D, TNFAIP3, CD27	13	0.00856216
GOTERM_BP_FAT	GO:0045088	regulation of innate immune response	SH2D1A, GIMAP5, KLRK1, CLEC7A, TLR8	5	0.00881989
GOTERM_BP_FAT	GO:0051250	negative regulation of lymphocyte activation	GIMAP5, LAX1, CD274, CTLA4, IDO1	5	0.00881989
GOTERM_BP_FAT	GO:0009617	response to bacterium	CCL2, IL27RA, S100A7, TAP2, GNLY, LYZ, IDO1, STAT1, CCL5	9	0.00897247
GOTERM_BP_FAT	GO:0006917	induction of apoptosis	TNFRSF9, CD38, CD3E, LCK, CD2, SLAMF7, MX1, CASP1, STAT1, LTB, CD27, RUNX3	12	0.00934391
GOTERM_BP_FAT	GO:0012502	induction of programmed cell death	TNFRSF9, CD38, CD3E, LCK, CD2, SLAMF7, MX1, CASP1, STAT1, LTB, CD27, RUNX3	12	0.00952491
GOTERM_BP_FAT	GO:0002443	leukocyte mediated immunity	C1QA, C1QB, CD8A, SLAMF7, TLR8, CD27	6	0.00964443
GOTERM_BP_FAT	GO:0002377	immunoglobulin production	PTPRC, TNFSF13B, LAX1, IL7R	4	0.0101669
GOTERM_BP_FAT	GO:0032663	regulation of interleukin-2 production	PRKCQ, CD3E, IRF4, SASH3	4	0.0101669
GOTERM_BP_FAT	GO:0007243	protein kinase cascade	FYB, PTPRC, CCL2, PLEK, STAT1, TLR8, STAT4, NLRC3, LAX1, CCR2, ZAP70, JAK3, CD27	13	0.0104544
GOTERM_BP_FAT	GO:0002695	negative regulation of leukocyte activation	GIMAP5, LAX1, CD274, CTLA4, IDO1	5	0.0106392
GOTERM_BP_FAT	GO:0019725	cellular homeostasis	PTPRC, CCL2, GIMAP5, CCR1, CCL19, CD52, CCL5, PRKCB, CD38, CCR7, CCR5, CXCL13, LCK, CCR2, XCL1	15	0.0111299
GOTERM_BP_FAT	GO:0002440	production of molecular mediator of immune response	PTPRC, TNFSF13B, LAX1, IL7R	4	0.0111332
GOTERM_BP_FAT	GO:0002820	negative regulation of adaptive immune response	PTPRC, IL27RA, IL7R	3	0.0113798
GOTERM_BP_FAT	GO:0002823	negative regulation of adaptive immune response based on somatic recombination of immune receptors built from immunoglobulin superfamily domains	PTPRC, IL27RA, IL7R	3	0.0113798
GOTERM_BP_FAT	GO:0032653	regulation of interleukin-10 production	IRF4, IDO1, SASH3	3	0.0113798
GOTERM_BP_FAT	GO:0032729	positive regulation of interferon-gamma production	IL27RA, KLRK1, SASH3	3	0.0113798
GOTERM_BP_FAT	GO:0043372	positive regulation of CD4-positive, alpha beta T cell differentiation	GIMAP5, IL2RG, SASH3	3	0.0113798
GOTERM_BP_FAT	GO:0050866	negative regulation of cell activation	GIMAP5, LAX1, CD274, CTLA4, IDO1	5	0.0134189
GOTERM_BP_FAT	GO:0002920	regulation of humoral immune response	PTPRC, CD37, GIMAP5	3	0.0135213
GOTERM_BP_FAT	GO:0050854	regulation of antigen receptor-mediated signaling pathway	PTPRC, LCK, TRAT1	3	0.0135213
GOTERM_BP_FAT	GO:0042100	B cell proliferation	PTPRC, CD79A, IL7R	3	0.0158225
GOTERM_BP_FAT	GO:0045086	positive regulation of interleukin-2 biosynthetic process	PRKCQ, CD3E, IRF4	3	0.0158225
GOTERM_BP_FAT	GO:0045730	respiratory burst	PRKCQ, CYBB, CD52	3	0.0158225
GOTERM_BP_FAT	GO:0046640	regulation of alpha-beta T cell proliferation	PTPRC, CD3E, ZAP70	3	0.0158225
GOTERM_BP_FAT	GO:0042592	homeostatic process	PTPRC, GIMAP5, CCL2, HCLS1, CCR1, CCL19, CD52, IL7R, CCL5, PRKCB, CD38, CORO1A, CCR7, TNFSF13B, RAC2, CCR5, CXCL13, LCK, CCR2, XCL1	20	0.0188555
GOTERM_BP_FAT	GO:0007259	JAK-STAT cascade	STAT4, CCL2, CCR2, STAT1	4	0.0207366
GOTERM_BP_FAT	GO:0002702	positive regulation of production of molecular mediator of immune response	CD37, GIMAP5, SASH3	3	0.0208834
GOTERM_BP_FAT	GO:0002711	positive regulation of T cell mediated immunity	PTPRC, TAP2, SASH3	3	0.0208834
GOTERM_BP_FAT	GO:0008285	negative regulation of cell proliferation	TNFRSF9, WARS, SIRPG, RARRES1, BCL11B, CD274, CTLA4, IDO1, IL15, FABP7, LTB, RUNX3	12	0.0211563
GOTERM_BP_FAT	GO:0006769	nicotinamide metabolic process	TDO2, KYNU, KMO, IDO1	4	0.0221747
GOTERM_BP_FAT	GO:0046496	nicotinamide nucleotide metabolic process	TDO2, KYNU, KMO, IDO1	4	0.0221747
GOTERM_BP_FAT	GO:0048878	chemical homeostasis	PTPRC, CCL2, GIMAP5, CCR1, CCL19, CD52, CCL5, PRKCB, CD38, CCR7, CCR5, CXCL13, LCK, CCR2, XCL1	15	0.0232304
GOTERM_BP_FAT	GO:0002717	positive regulation of natural killer cell mediated immunity	SH2D1A, GIMAP5, KLRK1	3	0.0236329
GOTERM_BP_FAT	GO:0045577	regulation of B cell differentiation	PTPRC, IL2RG, CD27	3	0.0236329
GOTERM_BP_FAT	GO:0045954	positive regulation of natural killer cell mediated cytotoxicity	SH2D1A, GIMAP5, KLRK1	3	0.0236329
GOTERM_BP_FAT	GO:0009820	alkaloid metabolic process	TDO2, KYNU, KMO, IDO1	4	0.0236658
GOTERM_BP_FAT	GO:0019362	pyridine nucleotide metabolic process	TDO2, KYNU, KMO, IDO1	4	0.0252101
GOTERM_BP_FAT	GO:0046651	lymphocyte proliferation	PTPRC, IL15, CD79A, IL7R	4	0.0252101
GOTERM_BP_FAT	GO:0002715	regulation of natural killer cell mediated immunity	SH2D1A, GIMAP5, KLRK1	3	0.0265218
GOTERM_BP_FAT	GO:0032655	regulation of interleukin-12 production	IRF1, IDO1, LTB	3	0.0265218
GOTERM_BP_FAT	GO:0042269	regulation of natural killer cell mediated cytotoxicity	SH2D1A, GIMAP5, KLRK1	3	0.0265218
GOTERM_BP_FAT	GO:0010647	positive regulation of cell communication	PTPRC, CCL2, CD8A, CD3E, HCLS1, LCK, ZAP70, CASP1, LTB, TRAT1, CD27	11	0.02767
GOTERM_BP_FAT	GO:0032943	mononuclear cell proliferation	PTPRC, IL15, CD79A, IL7R	4	0.0284577
GOTERM_BP_FAT	GO:0070661	leukocyte proliferation	PTPRC, IL15, CD79A, IL7R	4	0.0284577
GOTERM_BP_FAT	GO:0002285	lymphocyte activation during immune response	GPR183, EOMES, LCP1	3	0.0295454
GOTERM_BP_FAT	GO:0019442	tryptophan catabolic process to acetyl-CoA	TDO2, KYNU	2	0.0299334
GOTERM_BP_FAT	GO:0043065	positive regulation of apoptosis	PTPRC, CD3E, SLAMF7, STAT1, TNFRSF9, CD38, LCK, CD2, CASP1, MX1, LTB, CD27, RUNX3	13	0.0299808
GOTERM_BP_FAT	GO:0043068	positive regulation of programmed cell death	PTPRC, CD3E, SLAMF7, STAT1, TNFRSF9, CD38, LCK, CD2, CASP1, MX1, LTB, CD27, RUNX3	13	0.031252
GOTERM_BP_FAT	GO:0034097	response to cytokine stimulus	CD38, CORO1A, KYNU, STAT1, CCL5	5	0.0313994
GOTERM_BP_FAT	GO:0010942	positive regulation of cell death	PTPRC, CD3E, SLAMF7, STAT1, TNFRSF9, CD38, LCK, CD2, CASP1, MX1, LTB, CD27, RUNX3	13	0.0323194
GOTERM_BP_FAT	GO:0045076	regulation of interleukin-2 biosynthetic process	PRKCQ, CD3E, IRF4	3	0.032699
GOTERM_BP_FAT	GO:0009967	positive regulation of signal transduction	PTPRC, CD8A, CD3E, HCLS1, LCK, ZAP70, CASP1, LTB, TRAT1, CD27	10	0.0350712
GOTERM_BP_FAT	GO:0030183	B cell differentiation	VCAM1, GPR183, BCL11A, CD79A	4	0.035585
GOTERM_BP_FAT	GO:0007155	cell adhesion	C1ORF38, PTPRC, CCL2, PLEK, EGFL6, SELL, CCR1, IL32, SLAMF7, CCL5, CCL4, VCAM1, CORO1A, LPXN, SIRPG, CD2, SEMA4D, CLEC7A	18	0.0358933
GOTERM_BP_FAT	GO:0051607	defense response to virus	PTPRC, RSAD2, TLR8	3	0.035978
GOTERM_BP_FAT	GO:0022610	biological adhesion	C1ORF38, PTPRC, CCL2, PLEK, EGFL6, SELL, CCR1, IL32, SLAMF7, CCL5, CCL4, VCAM1, CORO1A, LPXN, SIRPG, CD2, SEMA4D, CLEC7A	18	0.0363064
GOTERM_BP_FAT	GO:0002237	response to molecule of bacterial origin	CCL2, TAP2, IDO1, STAT1, CCL5	5	0.0409631
GOTERM_BP_FAT	GO:0006733	oxidoreduction coenzyme metabolic process	TDO2, KYNU, KMO, IDO1	4	0.0435428
GOTERM_BP_FAT	GO:0001911	negative regulation of leukocyte mediated cytotoxicity	PTPRC, IL7R	2	0.044564
GOTERM_BP_FAT	GO:0001915	negative regulation of T cell mediated cytotoxicity	PTPRC, IL7R	2	0.044564
GOTERM_BP_FAT	GO:0006922	cleavage of lamin	GZMA, GZMB	2	0.044564
GOTERM_BP_FAT	GO:0006923	cleavage of cytoskeletal proteins during apoptosis	GZMA, GZMB	2	0.044564
GOTERM_BP_FAT	GO:0031342	negative regulation of cell killing	PTPRC, IL7R	2	0.044564
GOTERM_BP_FAT	GO:0032829	regulation of CD4-positive, CD25-positive, alpha-beta regulatory T cell differentiation	GIMAP5, IL2RG	2	0.044564
GOTERM_BP_FAT	GO:0032831	positive regulation of CD4-positive, CD25-positive, alpha-beta regulatory T cell differentiation	GIMAP5, IL2RG	2	0.044564
GOTERM_BP_FAT	GO:0050862	positive regulation of T cell receptor signaling pathway	LCK, TRAT1	2	0.044564
GOTERM_BP_FAT	GO:0042364	water-soluble vitamin biosynthetic process	KYNU, KMO, PSAT1	3	0.0465236
GOTERM_BP_FAT	GO:0016064	immunoglobulin mediated immune response	C1QA, C1QB, TLR8, CD27	4	0.0478267
GOTERM_BP_FAT	GO:0007169	transmembrane receptor protein tyrosine kinase signaling pathway				PLAT, IGF1R, ERBB4, IGF2	4	0.049723
GOTERM_BP_FAT	GO:0048812	neuron projection morphogenesis				IGF1R, PARD6B, KIF5C, BMPR1B	4	0.0439303
GOTERM_BP_FAT	GO:0030335	positive regulation of cell migration				IGF1R, ERBB4, IGF2	3	0.0427593
GOTERM_BP_FAT	GO:0048667	cell morphogenesis involved in neuron differentiation				IGF1R, PARD6B, KIF5C, BMPR1B	4	0.0419138
GOTERM_BP_FAT	GO:0008361	regulation of cell size				RERG, AR, MAPT, IGF2	4	0.0404332
GOTERM_BP_FAT	GO:0030238	male sex determination				IGF1R, AR	2	0.0399278
GOTERM_BP_FAT	GO:0030850	prostate gland development				AR, FOXA1	2	0.0399278
GOTERM_BP_FAT	GO:0007167	enzyme linked receptor protein signaling pathway				PLAT, IGF1R, ERBB4, IGF2, BMPR1B	5	0.03718
GOTERM_BP_FAT	GO:0001558	regulation of cell growth				RERG, AGTR1, MAPT, IGF2	4	0.0347857
GOTERM_BP_FAT	GO:0007409	axonogenesis				IGF1R, PARD6B, KIF5C, BMPR1B	4	0.034335
GOTERM_BP_FAT	GO:0051270	regulation of cell motion				IGF1R, PARD6B, ERBB4, IGF2	4	0.034335
GOTERM_BP_FAT	GO:0040012	regulation of locomotion				IGF1R, PARD6B, ERBB4, IGF2	4	0.0338875
GOTERM_BP_FAT	GO:0048545	response to steroid hormone stimulus				ERBB4, GATA3, ESR1, TFF1	4	0.0338875
GOTERM_BP_FAT	GO:0030522	intracellular receptor-mediated signaling pathway				PGR, AR, ESR1	3	0.0313016
GOTERM_BP_FAT	GO:0044057	regulation of system process				PLAT, AGTR1, ERBB4, GRIA2, IGF2	5	0.027003
GOTERM_BP_FAT	GO:0030334	regulation of cell migration				IGF1R, PARD6B, ERBB4, IGF2	4	0.0244534
GOTERM_BP_FAT	GO:0030879	mammary gland development				PGR, IGF1R, ERBB4	3	0.0226541
GOTERM_BP_FAT	GO:0030518	steroid hormone receptor signaling pathway				PGR, AR, ESR1	3	0.0193993
GOTERM_BP_FAT	GO:0002070	epithelial cell maturation				PGR, FOXA1	2	0.0183468
GOTERM_BP_FAT	GO:0003006	reproductive developmental process				PGR, IGF1R, AR, FOXA1, BMPR1B	5	0.0157702
GOTERM_BP_FAT	GO:0005981	regulation of glycogen catabolic process				PPP1R3C, IGF2	2	0.014704
GOTERM_BP_FAT	GO:0033860	regulation of NAD(P)H oxidase activity				AGTR1, IGF2	2	0.014704
GOTERM_BP_FAT	GO:0048608	reproductive structure development				PGR, AR, FOXA1, BMPR1B	4	0.0112455
GOTERM_BP_FAT	GO:0010033	response to organic substance				RERG, IGF1R, AR, ERBB4, GATA3, ESR1, TFF3, IGF2, TFF1	9	0.00460404
GOTERM_BP_FAT	GO:0043434	response to peptide hormone stimulus				IGF1R, AR, TFF3, IGF2, TFF1	5	0.00247647
GOTERM_BP_FAT	GO:0048732	gland development				PGR, IGF1R, AR, ERBB4, FOXA1	5	0.00153096
GOTERM_BP_FAT	GO:0009719	response to endogenous stimulus				RERG, IGF1R, AR, ERBB4, GATA3, ESR1, TFF3, IGF2, TFF1	9	0.000107355
GOTERM_BP_FAT	GO:0009725	response to hormone stimulus				RERG, IGF1R, AR, ERBB4, GATA3, ESR1, TFF3, IGF2, TFF1	9	5.38859e-05
